# Supplementary material for: PSI: A Comprehensive and Integrative Approach for Accurate Plant Subcellular Localization Prediction
Source: PLoS One. 2013 Oct 23;8(10):e75826. doi: 10.1371/journal.pone.0075826 (PMC3806775; doi:10.1371/journal.pone.0075826)
Supplement: Table S1 — A detailed summary of currently available predictors. (XLSX) [file pone.0075826.s002.xlsx]

## Sheet: Table 1
	Software	Link	State	Standalone	Batch	Localization	comment
	CELLO	http://cello.life.nctu.edu.tw/	Good	F	no limit	cytos, er, extra, golgi, membrane, mito, nucl, pero, plas, vacu	Selected
	EpiLoc	http://epiloc.cs.queensu.ca/	Good	F	F	cytos, er, extra, golgi, membrane, mito, nucl, pero, plas, vacu	With Many No Founds
	mPLoc	http://www.csbio.sjtu.edu.cn/bioinf/plant-multi/	Good	F	F	cytos, er, extra, golgi, membrane, mito, nucl, pero, plas, vacu	Selected
	Predotar	http://urgi.versailles.inra.fr/predotar/predotar.html	Good	F	F	mito, plas, er, other	Selected
	mitoProt	http://ihg2.helmholtz-muenchen.de/ihg/mitoprot.html	Good	F	F	mito	Selected
	MultiLoc	http://abi.inf.uni-tuebingen.de/Services/MultiLoc/	Good	T	20	cytos, er, extra, golgi, membrane, mito, nucl, pero, plas, vacu	Selected
	TargetP	http://www.cbs.dtu.dk/services/TargetP/	Good	T	2000	extra, mito, plas, other	Selected
	Wolf PSORT	http://wolfpsort.org/	Good	T	F	cytos, er, extra, golgi, membrane, mito, nucl, pero, plas, vacu	Selected
	subcellPredict	http://chemdata.shu.edu.cn/subcell/subcell4.jsp	Good	F	F	cyto, extra, mito, plas, nucl	Selected
	PROlocalizer	http://bioinf.uta.fi/PROlocalizer/	Good	F	500	broken	For Animal
	SubLoc	http://www.bioinfo.tsinghua.edu.cn/SubLoc/eu_batchpredict.htm	Bad	F	F	cyto, extra, mito	No avalible URL
	Pprowler	http://pprowler.itee.uq.edu.au/pprowler_webapp_1-2/	Slow	F	F	extra, mito, plas, other, pero	Response too slow
	TESTLoc	http://megasun.bch.umontreal.ca/~shenyq/TESTLoc/TESTLoc.html	Bad	T	F	cyto, er, extra, mito, nucl, pero, memb, vacu, plas	No avalible URL
	Subloc-dist	http://murphylab.web.cmu.edu/software/2009_TCBB_motif/	Bad	T	F	-	No avalible URL
	distill	http://distill.ucd.ie/distill/	Slow	T	F	-	Response too slow
	Kpred	http://bio-cluster.iis.sinica.edu.tw/kbloc	Slow	F	F	Cyto, ER, Extra, Golgi,Lyso, Mito, Nucl, Memb, Peri	Response too slow
	BaCello	http://gpcr.biocomp.unibo.it/bacello/	Slow	F	F	extra, mito, plas, nucl, memb	Response too slow
	iPSORT	ipsort.hgc.jp	Good	F	F	mito, plas	Selected
	mitoPred	http://mitopred.sdsc.edu	Bad	F	F	-	No avalible URL
	predSL	http://bioinformatics.biol.uoa.gr/PredSL/	Slow	T	F	plas, mito, extra, other	Response too slow
	YLoc	http://abi.inf.uni-tuebingen.de/Services/YLoc/webloc.cgi	Good	T	20	plas, mito, nuclear, extra, cyto	Selected
	PST1	http://mendel.imp.ac.at/mendeljsp/sat/pts1/PTS1predictor.jsp	Good	F	F	pero	Selected
