# Supplementary material for: PSI: A Comprehensive and Integrative Approach for Accurate Plant Subcellular Localization Prediction
Source: PLoS One. 2013 Oct 23;8(10):e75826. doi: 10.1371/journal.pone.0075826 (PMC3806775; doi:10.1371/journal.pone.0075826)
Supplement: Table S2 — ANOVA for the performance of individual predictors with PSI. (XLSX) [file pone.0075826.s003.xlsx]

## Sheet: Sheet1
			Table S2. ANOVA for the performance of individual predictors with PSI.
			p-value	Cello	Mplotc	Multiloc	Wolf	Predotar	Subcell	Targetp	Yloc	ipsort	Mitoprot	Apts1
			PSI	0.0033	1.26e-06	0.013	2.42e-05	0.011	0.000348	0.0505	0.0012	NAN	NAN	NAN
