# Supplementary material for: PSI: A Comprehensive and Integrative Approach for Accurate Plant Subcellular Localization Prediction
Source: PLoS One. 2013 Oct 23;8(10):e75826. doi: 10.1371/journal.pone.0075826 (PMC3806775; doi:10.1371/journal.pone.0075826)
Supplement: Table S3 — Ranking results and normalized scores for individual predictors. (ZIP) [file pone.0075826.s004.zip › Table S3.txt]

Ranking results for individual predictors
Node ID	Gold stander	CELLO	iPSORT	mPLoc	MultiLoc	Predotar	subcellPredict	TargetP	WoLF PSORT	mitoProt	PTS1	YLoc	Average
UPI0002221951-9	1	10006	1	1	2878	6785		7071	2107			1847	3837.00
UPI0002221951-8	0	61557		13618	52445				38947		5184		34350.20
UPI0002221951-7	0	20085		13618	41263				38947			11516	25085.80
UPI0002221951-6	0	14545	6585	13618	27727	15304	7541	24984	38947	2239		11516	16300.60
UPI0002221951-5	0	53793		13618	68825				38947				43795.75
UPI0002221951-4	0	80231		13618	68825				38947				50405.25
UPI0002221951-3	0	41978		13618	68825		7541	28706	38947			11516	30161.57
UPI0002221951-2	0	102153		13618	68825	35249			38947				51758.40
UPI0002221951-10	0			13618	68825				38947				40463.33
UPI0002221951-1	0	28037		13618	26035		7541		38947			11516	20949.00
UPI00022218C9-9	1	9829	6585	1	52445	25079		11372	958			8021	14286.25
UPI00022218C9-8	0	46084		13618	52445				38947		3208		30860.40
UPI00022218C9-7	1	28253		13618	52445				38947			11516	28955.80
UPI00022218C9-6	0	16133	1	13618	133	13574	7541	8462	38947	2029		11516	11195.40
UPI00022218C9-5	0	32500		13618	68825				38947				38472.50
UPI00022218C9-4	0	74809		13618	68825				38947				49049.75
UPI00022218C9-3	0	42374		13618	68825		7541	45182	38947			11516	32571.86
UPI00022218C9-2	0	87736		13618	68825	35249			38947				48875.00
UPI00022218C9-10	0			13618	68825				38947				40463.33
UPI00022218C9-1	0	31193		13618	41263		7541		38947			11516	24013.00
UPI0002221876-9	1	11220	1	1	24601	16426		16618	3209			11516	10449.00
UPI0002221876-8	0	34580		13618	45828				38947		8049		28204.40
UPI0002221876-7	0	59895		13618	45828				38947			11516	33960.80
UPI0002221876-6	0	16668	6585	13618	2631	14333	1	6530	24825	2102		9036	9632.90
UPI0002221876-5	0	43690		13618	68825				38947				41270.00
UPI0002221876-4	0	103926		13618	68825				38947				56329.00
UPI0002221876-3	0	22560		13618	68825		7541	27543	38947			11516	27221.43
UPI0002221876-2	0	73188		13618	68825	18178			38947				42551.20
UPI0002221876-10	0			13618	68825				38947				40463.33
UPI0002221876-1	0	38467		13618	32011		7541		38947			11516	23683.33
UPI000222185C-9	1	4273	6585	13618	45828	8546		8768	2107			1554	11409.88
UPI000222185C-8	0	85373		13618	17004				38947		2949		31578.20
UPI000222185C-7	0	31173		1	41263				38947			11516	24580.00
UPI000222185C-6	0	24314	1	13618	14351	13725	7541	18779	38947	3836		11516	14662.80
UPI000222185C-5	0	44429		13618	52445				38947				37359.75
UPI000222185C-4	0	95622		13618	68825				38947				54253.00
UPI000222185C-3	0	36108		13618	37672		7541	38994	38947			11516	26342.29
UPI000222185C-2	0	92704		13618	68825	12003			38947				45219.40
UPI000222185C-10	0			13618	52445				38947				35003.33
UPI000222185C-1	0	43762		13618	9224		7541		38947			11516	20768.00
UPI000222185B-9	1	6149	6585	1	23338	8546		8768	958			6107	7556.50
UPI000222185B-8	0	78501		13618	37672				38947		4610		34669.60
UPI000222185B-7	0	41557		13618	29684				38947			11516	27064.40
UPI000222185B-6	0	18538	1	13618	8124	13725	1	18779	38947	3545		11516	12679.40
UPI000222185B-5	0	28946		13618	68825				38947				37584.00
UPI000222185B-4	0	104833		13618	68825				38947				56555.75
UPI000222185B-3	0	41492		13618	68825		7541	38994	38947			11516	31561.86
UPI000222185B-2	0	86440		13618	52445	12003			38947				40690.60
UPI000222185B-10	0			13618	68825				38947				40463.33
UPI000222185B-1	0	31657		13618	14351		7541		38947			11516	19605.00
UPI0002221793-9	0	57904	6585	1	68825	35249		18171	38947			11516	29649.75
UPI0002221793-8	0	71179		13618	52445				38947		1425		35522.80
UPI0002221793-7	0	5370		13618	5054				20075			11516	11126.60
UPI0002221793-6	0	29041	6585	13618	68825	25079	7541	30433	38947	4322		11516	23590.70
UPI0002221793-5	0	79210		13618	68825				38947				50150.00
UPI0002221793-4	0	99225		13618	68825				38947				55153.75
UPI0002221793-3	0	29135		13618	68825		1	20293	24825			11516	24030.43
UPI0002221793-2	0	101561		13618	68825	35249			38947				51640.00
UPI0002221793-10	0			13618	68825				38947				40463.33
UPI0002221793-1	1	15870		13618	13012		7541		7217			11419	11446.17
UPI0002221724-9	0	21611	6585	13618	68825	35249		20518	13838			11516	23970.00
UPI0002221724-8	0	95377		13618	24601				38947		5112		35531.00
UPI0002221724-7	0	13835		1	37672				20075			11516	16619.80
UPI0002221724-6	1	16959	6585	1	52445	35249	7541	24657	32714	10970		11516	19863.70
UPI0002221724-5	0	67601		13618	29684				32714				35904.25
UPI0002221724-4	0	98651		13618	34664				38947				46470.00
UPI0002221724-3	0	24098		13618	45828		7541	19731	38947			7525	22469.71
UPI0002221724-2	0	90518		13618	29684	35249			38947				41603.20
UPI0002221724-10	0			13618	45828				38947				32797.67
UPI0002221724-1	0	18876		13618	6061		1		11765			11516	10306.17
UPI0002221719-9	1	28425	6585	1	68825	17332		12078	3209			2664	17389.88
UPI0002221719-8	0	52588		13618	21267				38947		9164		27116.80
UPI0002221719-7	0	29202		13618	45828				38947			11516	27822.20
UPI0002221719-6	0	12549	1	13618	10033	22610	7541	12022	24825	2547		11516	11726.20
UPI0002221719-5	0	31923		13618	41263				38947				31437.75
UPI0002221719-4	0	81740		13618	37672				38947				42994.25
UPI0002221719-3	0	59546		13618	41263		7541	44717	38947			11516	31021.14
UPI0002221719-2	0	69927		13618	41263	16686			38947				36088.20
UPI0002221719-10	0			13618	37672				38947				30079.00
UPI0002221719-1	0	11014		13618	13988		1		38947			11516	14847.33
UPI00022215F0-9	1	4642	1	1	7647	25079		10950	3209			619	6518.50
UPI00022215F0-8	0	52536		13618	41263				38947		834		29439.60
UPI00022215F0-7	0	40933		13618	45828				38947			11516	30168.40
UPI00022215F0-6	0	27202	6585	13618	15127	21036	7541	15473	24825	2943		11516	14586.60
UPI00022215F0-5	0	30546		13618	68825				38947				37984.00
UPI00022215F0-4	0	94953		13618	68825				38947				54085.75
UPI00022215F0-3	0	67950		13618	52445		7541	31324	38947			11516	31905.86
UPI00022215F0-2	0	69076		13618	68825	6073			38947				39307.80
UPI00022215F0-10	0			13618	52445				38947				35003.33
UPI00022215F0-1	0	29153		13618	19564		1		38947			11516	18799.83
UPI000222159D-9	1	37831	6585	1	52445	35249		40694	16139			11516	25057.50
UPI000222159D-8	0	30952		13618	24601				38947		7207		23065.00
UPI000222159D-7	0	18865		13618	20339				10346			11516	14936.80
UPI000222159D-6	0	26493	6585	13618	21267	12003	7541	12411	38947	4404		11516	15478.50
UPI000222159D-5	0	55324		13618	52445				10346				32933.25
UPI000222159D-4	0	62330		13618	52445				38947				41835.00
UPI000222159D-3	0	21893		13618	52445		7541	37696	38947			11516	26236.57
UPI000222159D-2	0	32966		13618	68825	25079			38947				35887.00
UPI000222159D-10	0			13618	68825				38947				40463.33
UPI000222159D-1	0	22850		13618	7119		1		16139			4356	10680.50
UPI000222159C-9	1	54699	6585	13618	52445	35249		36758	16139			11516	28376.13
UPI000222159C-8	0	33546		13618	23338				38947		9589		23807.60
UPI000222159C-7	0	28779		13618	29684				38947			11516	24508.80
UPI000222159C-6	0	35420	6585	1	52445	25079	7541	30935	38947	9389		11516	21785.80
UPI000222159C-5	0	41688		13618	68825				38947				40769.50
UPI000222159C-4	0	43851		13618	68825				38947				41310.25
UPI000222159C-3	0	35423		13618	68825		7541	17709	38947			11516	27654.14
UPI000222159C-2	0	37037		13618	68825	35249			38947				38735.20
UPI000222159C-10	0			13618	68825				38947				40463.33
UPI000222159C-1	0	7418		13618	2631		1		5787			3071	5421.00
UPI000222159B-9	1	35202	6585	1	52445	35249		40694	8575			11516	23783.38
UPI000222159B-8	0	30975		13618	23338				38947		7207		22817.00
UPI000222159B-7	0	19307		13618	20339				10346			11516	15025.20
UPI000222159B-6	0	30490	6585	13618	21267	12003	7541	12411	20075	4409		11516	13991.50
UPI000222159B-5	0	56280		13618	52445				10346				33172.25
UPI000222159B-4	0	60075		13618	52445				38947				41271.25
UPI000222159B-3	0	20384		13618	52445		7541	37696	38947			11516	26021.00
UPI000222159B-2	0	31398		13618	68825	25079			38947				35573.40
UPI000222159B-10	0			13618	68825				38947				40463.33
UPI000222159B-1	0	23356		13618	7119		1		38947			4356	14566.17
UPI0002221569-9	1	5546	6585	1	6766	6968		6155	8575			11516	6514.00
UPI0002221569-8	0	43657		13618	45828				32714		3957		27954.80
UPI0002221569-7	0	66755		13618	27727				32714			11516	30466.00
UPI0002221569-6	0	15063	6585	1	22225	25079	1	32681	16139	5621		11516	13491.10
UPI0002221569-5	0	48141		13618	68825				38947				42382.75
UPI0002221569-4	0	98198		13618	68825				38947				54897.00
UPI0002221569-3	0	54133		13618	68825		7541	38994	38947			9666	33103.43
UPI0002221569-2	0	77407		13618	68825	35249			38947				46809.20
UPI0002221569-10	0			13618	52445				38947				35003.33
UPI0002221569-1	0	35333		13618	18167		7541		38947			11516	20853.67
UPI0002221568-9	1	5980	6585	1	6604	6968		6155	11765			11516	6946.75
UPI0002221568-8	0	43932		13618	45828				38947		9720		30409.00
UPI0002221568-7	0	64311		13618	27727				24825			11516	28399.40
UPI0002221568-6	0	14798	6585	1	22225	25079	1	32681	13838	5621		11516	13234.50
UPI0002221568-5	0	47282		13618	68825				38947				42168.00
UPI0002221568-4	0	97156		13618	68825				38947				54636.50
UPI0002221568-3	0	49872		13618	68825		7541	38994	38947			9666	32494.71
UPI0002221568-2	0	78866		13618	68825	35249			38947				47101.00
UPI0002221568-10	0			13618	52445				38947				35003.33
UPI0002221568-1	0	34228		13618	18167		7541		38947			11516	20669.50
UPI000222154C-9	0	46798	6585	13618	68825	35249		25205	4500			11516	26537.00
UPI000222154C-8	0	86529		13618	29684				38947		7314		35218.40
UPI000222154C-7	0	5440		1	29684				32714			2816	14131.00
UPI000222154C-6	0	34455	6585	13618	10479	14026	7541	11033	38947	5718		11516	15391.80
UPI000222154C-5	0	79765		13618	23338				38947				38917.00
UPI000222154C-4	0	64118		13618	21267				32714				32929.25
UPI000222154C-3	0	90482		13618	45828		7541	14221	38947			11516	31736.14
UPI000222154C-2	0	84032		13618	26035	9403			38947				34407.00
UPI000222154C-10	0			13618	32011				32714				26114.33
UPI000222154C-1	0	10195		13618	34664		7541		38947			11516	19413.50
UPI0002221539-9	1	4239	1	1	9035	7467		9752	958			4107	4445.00
UPI0002221539-8	0	50488		13618	37672				38947		7657		29676.40
UPI0002221539-7	0	39361		13618	37672				38947			11516	28222.80
UPI0002221539-6	0	40658	6585	1	13642	21036	7541	30433	38947	5109		11516	17546.80
UPI0002221539-5	0	20320		13618	68825				38947				35427.50
UPI0002221539-4	0	102355		13618	68825				38947				55936.25
UPI0002221539-3	0	59790		13618	68825		7541	35451	38947			11516	33669.71
UPI0002221539-2	0	64964		13618	68825	21036			38947				41478.00
UPI0002221539-10	0			13618	68825				38947				40463.33
UPI0002221539-1	0	48700		13618	17567		7541		38947			11516	22981.50
UPI00022213AC-9	1	5755	1	1	3672	4058		291	2107			685	2071.25
UPI00022213AC-8	0	93673		13618	41263				38947		11111		39722.40
UPI00022213AC-7	0	49856		13618	52445				38947			11516	33276.40
UPI00022213AC-6	0	37501	6585	13618	37672	18683	7541	42704	38947	401		11516	21516.80
UPI00022213AC-5	0	10989		13618	68825				38947				33094.75
UPI00022213AC-4	0	95647		13618	68825				38947				54259.25
UPI00022213AC-3	0	42931		13618	68825		7541	37230	38947			11516	31515.43
UPI00022213AC-2	0	90838		13618	68825	35249			38947				49495.40
UPI00022213AC-10	0			13618	52445				38947				35003.33
UPI00022213AC-1	0	63188		13618	19564		7541		38947			11516	25729.00
UPI000222130E-9	1	30639	6585	13618	45828	20008		10680	2107			11516	17622.63
UPI000222130E-8	0	69157		13618	24601				38947		3479		29960.40
UPI000222130E-7	0	10256		1	45828				38947			4504	19907.20
UPI000222130E-6	0	26516	1	13618	4114	14173	7541	12094	38947	1886		11516	13040.60
UPI000222130E-5	0	16139		13618	68825				38947				34382.25
UPI000222130E-4	0	98935		13618	68825				38947				55081.25
UPI000222130E-3	0	24612		13618	45828		7541	41302	38947			11516	26194.86
UPI000222130E-2	0	91075		13618	68825	14026			38947				45298.20
UPI000222130E-10	0			13618	68825				38947				40463.33
UPI000222130E-1	0	44929		13618	27727		7541		38947			11516	24046.33
UPI00022212C5-9	1	3714	1	1	1830	7467		9752	3209			1352	3415.75
UPI00022212C5-8	0	41297		13618	45828				38947		4686		28875.20
UPI00022212C5-7	0	65418		13618	52445				32714			11516	35142.20
UPI00022212C5-6	0	32745	6585	13618	27727	21036	7541	30433	38947	5353		11516	19550.10
UPI00022212C5-5	0	40798		13618	68825				38947				40547.00
UPI00022212C5-4	0	95245		13618	68825				38947				54158.75
UPI00022212C5-3	0	68381		13618	68825		7541	35451	32714			11516	34006.57
UPI00022212C5-2	0	55491		13618	68825	21036			38947				39583.40
UPI00022212C5-10	0			13618	68825				38947				40463.33
UPI00022212C5-1	0	32121		13618	32011		1		38947			11516	21369.00
UPI0002221253-9	0	36926	6585	13618	68825	35249		22259	20075			11516	26881.63
UPI0002221253-8	0	25267		13618	32011				38947		10547		24078.00
UPI0002221253-7	0	32606		1	6604				24825			4913	13789.80
UPI0002221253-6	1	17149	6585	13618	45828	25079	7541	29969	38947	7430		11516	20366.20
UPI0002221253-5	0	61622		13618	68825				38947				45753.00
UPI0002221253-4	0	75142		13618	68825				38947				49133.00
UPI0002221253-3	0	79667		13618	68825		7541	30587	38947			11516	35814.43
UPI0002221253-2	0	71036		13618	68825	35249			38947				45535.00
UPI0002221253-10	0			13618	68825				38947				40463.33
UPI0002221253-1	0	6862		1	12449		1		7217			11516	6341.00
UPI0002221252-9	0	43281	6585	13618	68825	35249		22259	20075			11516	27676.00
UPI0002221252-8	0	44789		13618	37672				38947		10547		29114.60
UPI0002221252-7	0	21522		13618	5896				24825			4913	14154.80
UPI0002221252-6	1	18778	6585	13618	52445	25079	7541	29969	38947	7233		11516	21171.10
UPI0002221252-5	0	62571		13618	68825				38947				45990.25
UPI0002221252-4	0	73376		13618	68825				38947				48691.50
UPI0002221252-3	0	84427		13618	68825		7541	30587	38947			11516	36494.43
UPI0002221252-2	0	73544		13618	68825	35249			38947				46036.60
UPI0002221252-10	0			13618	68825				38947				40463.33
UPI0002221252-1	0	5550		1	12743		1		8575			11516	6397.67
UPI0002221246-9	1	41997	6585	1	37672	16188		15503	10346			9433	17215.63
UPI0002221246-8	0	69884		13618	52445				38947		8742		36727.20
UPI0002221246-7	0	33073		13618	52445				38947			11516	29919.80
UPI0002221246-6	0	2524	1	13618	372	9752	1	10155	5668	1182		11516	5478.90
UPI0002221246-5	0	47702		13618	68825				38947				42273.00
UPI0002221246-4	0	100934		13618	68825				38947				55581.00
UPI0002221246-3	0	54719		13618	68825		7541	36758	38947			11516	33132.00
UPI0002221246-2	0	83014		13618	68825	25079			38947				45896.60
UPI0002221246-10	0			13618	68825				38947				40463.33
UPI0002221246-1	0	44351		13618	41263		7541		16139			11516	22404.67
UPI0002221245-9	1	40689	6585	1	29684	16188		15503	4500			8465	15201.88
UPI0002221245-8	0	64783		13618	45828				38947		8742		34383.60
UPI0002221245-7	0	43422		13618	68825				38947			11516	35265.60
UPI0002221245-6	0	2642	1	13618	601	9752	1	10155	24825	2341		11516	7545.20
UPI0002221245-5	0	33550		13618	68825				38947				38735.00
UPI0002221245-4	0	97974		13618	68825				38947				54841.00
UPI0002221245-3	0	54512		13618	68825		7541	36758	38947			11516	33102.43
UPI0002221245-2	0	85385		13618	68825	25079			38947				46370.80
UPI0002221245-10	0			13618	68825				38947				40463.33
UPI0002221245-1	0	44445		13618	45828		7541		38947			11516	26982.50
UPI000222121F-9	0	47250	6585	13618	68825	35249		20038	24825			11516	28488.25
UPI000222121F-8	0	75068		13618	34664				24825		3813		30397.60
UPI000222121F-7	0	18317		13618	37672				24825			11516	21189.60
UPI000222121F-6	1	20856	6585	1	68825	25079	7541	25205	38947	9848		11516	21440.30
UPI000222121F-5	0	55186		13618	68825				24825				40613.50
UPI000222121F-4	0	97521		13618	68825				38947				54727.75
UPI000222121F-3	0	14552		13618	68825		1	15867	13838			11516	19745.29
UPI000222121F-2	0	69197		13618	68825	25079			24825				40308.80
UPI000222121F-10	0			13618	68825				38947				40463.33
UPI000222121F-1	0	13116		13618	372		7541		5787			5731	7694.17
UPI00022211F2-9	1	10492	1	1	9403	6563		12354	958			244	5002.00
UPI00022211F2-8	0	51565		13618	34664				38947		9411		29641.00
UPI00022211F2-7	0	32912		13618	45828				38947			11516	28564.20
UPI00022211F2-6	0	18674	6585	13618	15127	15741	1	5544	38947	1271		11516	12702.40
UPI00022211F2-5	0	15662		13618	68825				38947				34263.00
UPI00022211F2-4	0	104699		13618	68825				38947				56522.25
UPI00022211F2-3	0	56773		13618	68825		7541	42335	38947			11516	34222.14
UPI00022211F2-2	0	86512		13618	68825	25079			38947				46596.20
UPI00022211F2-10	0			13618	52445				38947				35003.33
UPI00022211F2-1	0	34905		13618	14351		7541		38947			11516	20146.33
UPI00022211E5-9	1	11480	1	1	26035	11883		12862	5787			4168	9027.13
UPI00022211E5-8	0	93622		13618	21267				38947		7187		34928.20
UPI00022211E5-7	0	46254		13618	37672				38947			11516	29601.40
UPI00022211E5-6	0	8345	6585	13618	14726	17750	1	9651	16139	6286		11516	10461.70
UPI00022211E5-5	0	68130		13618	52445				38947				43285.00
UPI00022211E5-4	0	100510		13618	52445				38947				51380.00
UPI00022211E5-3	0	24263		13618	45828		7541	43846	38947			11516	26508.43
UPI00022211E5-2	0	83865		13618	68825	25079			38947				46066.80
UPI00022211E5-10	0			13618	45828				38947				32797.67
UPI00022211E5-1	0	34798		13618	9622		7541		38947			11516	19340.33
UPI0002221132-9	0	7670	1	1	21267	16188		7071	4500			8876	8196.75
UPI0002221132-8	0	38286		13618	41263				24825		2956		24189.60
UPI0002221132-7	0	67362		13618	52445				38947			11516	36777.60
UPI0002221132-6	0	12279	6585	13618	3891	25079	1	15956	38947	6591		11516	13446.30
UPI0002221132-5	0	54232		13618	68825				38947				43905.50
UPI0002221132-4	0	104550		13618	68825				38947				56485.00
UPI0002221132-3	0	47914		13618	68825		7541	44717	38947			11516	33296.86
UPI0002221132-2	0	89660		13618	68825	35249			38947				49259.80
UPI0002221132-10	0			13618	52445				38947				35003.33
UPI0002221132-1	1	26420		13618	29684		7541		38947			11516	21287.67
UPI00022210B4-9	1	9738	1	13618	41263	6073		12520	2107			5580	11362.50
UPI00022210B4-8	0	77979		13618	32011				38947		957		32702.40
UPI00022210B4-7	0	27223		1	52445				38947			11516	26026.40
UPI00022210B4-6	0	14655	6585	13618	2631	12600	7541	14674	38947	873		11516	12364.00
UPI00022210B4-5	0	63847		13618	68825				38947				46309.25
UPI00022210B4-4	0	96479		13618	68825				38947				54467.25
UPI00022210B4-3	0	20729		13618	52445		7541	45182	38947			11516	27139.71
UPI00022210B4-2	0	80040		13618	68825	25079			38947				45301.80
UPI00022210B4-10	0			13618	68825				38947				40463.33
UPI00022210B4-1	0	44628		13618	29684		7541		38947			11516	24322.33
UPI00022210B3-9	1	7771	1	13618	37672	6073		12520	3209			5580	10805.50
UPI00022210B3-8	0	79374		13618	34664				38947		9502		35221.00
UPI00022210B3-7	0	33817		1	52445				38947			11516	27345.20
UPI00022210B3-6	0	11143	6585	13618	3165	12600	7541	14674	24825	887		11516	10655.40
UPI00022210B3-5	0	69030		13618	68825				38947				47605.00
UPI00022210B3-4	0	97251		13618	68825				38947				54660.25
UPI00022210B3-3	0	34469		13618	52445		7541	45182	38947			11516	29102.57
UPI00022210B3-2	0	79911		13618	68825	25079			38947				45276.00
UPI00022210B3-10	0			13618	52445				38947				35003.33
UPI00022210B3-1	0	40223		13618	27727		7541		38947			11516	23262.00
UPI00022210B2-9	1	7621	1	13618	37672	6073		12520	2107			5580	10649.00
UPI00022210B2-8	0	77471		13618	34664				38947		9502		34840.40
UPI00022210B2-7	0	32249		1	52445				38947			11516	27031.60
UPI00022210B2-6	0	11571	6585	13618	2878	12600	7541	14674	38947	1081		11516	12101.10
UPI00022210B2-5	0	72571		13618	68825				38947				48490.25
UPI00022210B2-4	0	99575		13618	68825				38947				55241.25
UPI00022210B2-3	0	35579		13618	52445		7541	45182	38947			11516	29261.14
UPI00022210B2-2	0	83040		13618	68825	25079			38947				45901.80
UPI00022210B2-10	0			13618	52445				38947				35003.33
UPI00022210B2-1	0	40266		13618	29684		7541		38947			11516	23595.33
UPI000222108C-9	0	10708	6585	1	68825	25079		16334	11765			11516	18851.63
UPI000222108C-8	0	83112		13618	45828				38947		11296		38560.20
UPI000222108C-7	0	18702		1	45828				38947			11516	22998.80
UPI000222108C-6	1	21498	1	13618	3672	6332	7541	1163	8575	590		4653	6764.30
UPI000222108C-5	0	60709		13618	68825				38947				45524.75
UPI000222108C-4	0	88740		13618	68825				38947				52532.50
UPI000222108C-3	0	39370		13618	68825		7541	45182	38947			11516	32142.71
UPI000222108C-2	0	48410		13618	68825	25079			38947				38975.80
UPI000222108C-10	0			13618	68825				38947				40463.33
UPI000222108C-1	0	20652		13618	17004		1		38947			11516	16956.33
UPI0002220FBD-9	0	32359	6585	1	68825	35249		21466	20075			11516	24509.50
UPI0002220FBD-8	0	81430		13618	37672				38947		11169		36567.20
UPI0002220FBD-7	0	13487		13618	24601				38947			11516	20433.80
UPI0002220FBD-6	0	14214	6585	13618	52445	16426	7541	21466	38947	5062		11516	18782.00
UPI0002220FBD-5	0	86570		13618	68825				38947				51990.00
UPI0002220FBD-4	0	107122		13618	68825				38947				57128.00
UPI0002220FBD-3	0	70933		13618	68825		7541	23861	38947			11516	33605.86
UPI0002220FBD-2	0	66783		13618	68825	25079			38947				42650.40
UPI0002220FBD-10	0			13618	68825				38947				40463.33
UPI0002220FBD-1	1	9682		13618	1383		1		4500			8574	6293.00
UPI0002220FAC-9	1	4256	6585	1	4895	4058		10668	4500			9135	5512.25
UPI0002220FAC-8	0	46137		13618	45828				38947		8841		30674.20
UPI0002220FAC-7	0	39272		13618	41263				38947			11516	28923.20
UPI0002220FAC-6	0	24217	6585	13618	37672	15520	1	35451	38947	2026		11516	18555.30
UPI0002220FAC-5	0	38754		1	68825				38947				36631.75
UPI0002220FAC-4	0	104948		13618	68825				38947				56584.50
UPI0002220FAC-3	0	46770		13618	68825		7541	15925	24825			11516	27002.86
UPI0002220FAC-2	0	83323		13618	68825	21036			38947				45149.80
UPI0002220FAC-10	0			13618	68825				38947				40463.33
UPI0002220FAC-1	0	42109		13618	16464		7541		38947			11516	21699.17
UPI0002220FA3-9	0	52944	6585	13618	68825	22610		21863	20075			11516	27254.50
UPI0002220FA3-8	0	68413		13618	34664				38947		2966		31721.60
UPI0002220FA3-7	0	66847		13618	34664				20075			11516	29344.00
UPI0002220FA3-6	0	40883	6585	13618	68825	25079	7541	20518	38947	7953		11516	24146.50
UPI0002220FA3-5	0	89622		13618	68825				38947				52753.00
UPI0002220FA3-4	0	101940		13618	68825				38947				55832.50
UPI0002220FA3-3	0	104034		13618	68825		7541	26971	38947			11516	38778.86
UPI0002220FA3-2	0	105763		13618	68825	35249			38947				52480.40
UPI0002220FA3-10	0			13618	68825				38947				40463.33
UPI0002220FA3-1	1	1011		1	601		1		10346			9564	3587.33
UPI0002220F43-9	1	5661	1	1	4114	4058		3060	2107			7413	3301.88
UPI0002220F43-8	0	73991		13618	41263				38947		10667		35697.20
UPI0002220F43-7	0	20206		13618	26035				38947			11516	22064.40
UPI0002220F43-6	0	26505	6585	13618	37672	19258	7541	20941	38947	667		11516	18325.00
UPI0002220F43-5	0	51267		13618	68825				38947				43164.25
UPI0002220F43-4	0	99315		13618	68825				38947				55176.25
UPI0002220F43-3	0	33823		13618	68825		7541	40096	38947			11516	30623.71
UPI0002220F43-2	0	75700		13618	68825	21036			38947				43625.20
UPI0002220F43-10	0			13618	52445				38947				35003.33
UPI0002220F43-1	0	41900		13618	27727		1		38947			11516	22284.83
UPI0002220F29-9	0	18923	1	13618	68825	35249		31452	10346			11516	23741.25
UPI0002220F29-8	0	30040		13618	24601				32714		9970		22188.60
UPI0002220F29-7	0	37428		13618	18805				24825			11516	21238.40
UPI0002220F29-6	1	14161	6585	1	20339	25079	1	13706	24825	9430		6831	12095.80
UPI0002220F29-5	0	21775		13618	24601				16139				19033.25
UPI0002220F29-4	0	107226		13618	26035				24825				42926.00
UPI0002220F29-3	0	63653		13618	23338		7541	28119	38947			11516	26676.00
UPI0002220F29-2	0	79982		13618	32011	11562			32714				33977.40
UPI0002220F29-10	0			13618	27727				38947				26764.00
UPI0002220F29-1	0	49110		13618	19564		7541		20075			11516	20237.33
UPI0002220EF7-9	1	38688	6585	1	52445	35249		20518	10346			11516	21918.50
UPI0002220EF7-8	0	91028		13618	52445				38947		6880		40583.60
UPI0002220EF7-7	0	6603		13618	52445				38947			11516	24625.80
UPI0002220EF7-6	0	20396	6585	13618	764	13362	7541	3012	11765	370		6068	8348.10
UPI0002220EF7-5	0	49408		13618	68825				38947				42699.50
UPI0002220EF7-4	0	100173		13618	68825				38947				55390.75
UPI0002220EF7-3	0	20091		13618	68825		7541	42704	38947			11516	29034.57
UPI0002220EF7-2	0	91691		13618	68825	4853			38947				43586.80
UPI0002220EF7-10	0			13618	68825				38947				40463.33
UPI0002220EF7-1	0	38190		13618	27727		7541		38947			11516	22923.17
UPI0002220EEA-9	1	15583	1	13618	41263	8546		2087	5787			2769	11206.75
UPI0002220EEA-8	0	67830		13618	52445				38947		4395		35447.00
UPI0002220EEA-7	0	16109		1	52445				38947			11516	23803.60
UPI0002220EEA-6	0	10452	6585	13618	1830	13474	7541	10985	20075	849		11516	9692.50
UPI0002220EEA-5	0	37403		13618	68825				38947				39698.25
UPI0002220EEA-4	0	102204		13618	68825				38947				55898.50
UPI0002220EEA-3	0	52023		13618	68825		7541	45182	38947			11516	33950.29
UPI0002220EEA-2	0	100805		13618	68825	35249			38947				51488.80
UPI0002220EEA-10	0			13618	68825				38947				40463.33
UPI0002220EEA-1	0	33884		13618	23338		7541		38947			11516	21474.00
UPI0002220ED4-9	1	25304	6585	13618	68825	35249		28119	16139			11516	25669.38
UPI0002220ED4-8	0	37118		13618	20339				38947		8998		23804.00
UPI0002220ED4-7	0	40229		1	34664				16139			11516	20509.80
UPI0002220ED4-6	0	39766	6585	13618	52445	25079	7541	33420	38947	5960		11516	23487.70
UPI0002220ED4-5	0	15598		1	68825				38947				30842.75
UPI0002220ED4-4	0	37458		13618	52445				38947				35617.00
UPI0002220ED4-3	0	27146		13618	68825		7541	24314	38947			11516	27415.29
UPI0002220ED4-2	0	50153		13618	68825	35249			38947				41358.40
UPI0002220ED4-10	0			13618	68825				38947				40463.33
UPI0002220ED4-1	0	19134		13618	2878		1		4500			6166	7716.17
UPI0002220ED3-9	1	9167	1	1	4323	18178		3655	958			11516	5974.88
UPI0002220ED3-8	0	41472		13618	32011				38947		8998		27009.20
UPI0002220ED3-7	0	66172		13618	52445				38947			11516	36539.60
UPI0002220ED3-6	0	19507	6585	13618	27727	25079	1	25344	38947	1464		11516	16978.80
UPI0002220ED3-5	0	23313		13618	68825				38947				36175.75
UPI0002220ED3-4	0	82030		13618	68825				38947				50855.00
UPI0002220ED3-3	0	30015		13618	68825		7541	24441	38947			6555	27134.57
UPI0002220ED3-2	0	71379		13618	68825	10960			38947				40745.80
UPI0002220ED3-10	0			13618	45828				38947				32797.67
UPI0002220ED3-1	0	43329		13618	24601		7541		38947			11516	23258.67
UPI0002220E9A-9	1	6909	1	13618	372	7323		656	958			2447	4035.50
UPI0002220E9A-8	0	97572		13618	52445				38947		10803		42677.00
UPI0002220E9A-7	0	10903		1	52445				38947			11516	22762.40
UPI0002220E9A-6	0	33043	6585	13618	45828	25079	7541	28266	38947	2776		11516	21319.90
UPI0002220E9A-5	0	62620		13618	68825				38947				46002.50
UPI0002220E9A-4	0	85970		13618	68825				38947				51840.00
UPI0002220E9A-3	0	48639		13618	68825		7541	43453	38947			11516	33219.86
UPI0002220E9A-2	0	93759		13618	68825	35249			38947				50079.60
UPI0002220E9A-10	0			13618	68825				38947				40463.33
UPI0002220E9A-1	0	34582		13618	37672		7541		38947			11516	23979.33
UPI0002220E98-9	1	39432	1	1	11408	8932		1289	7217			6015	9286.88
UPI0002220E98-8	0	97745		13618	37672				38947		9941		39584.60
UPI0002220E98-7	1	4186		1	29684				32714			11516	15620.20
UPI0002220E98-6	0	23022	6585	13618	29684	25079	7541	28856	32714	3568		11516	18218.30
UPI0002220E98-5	0	92443		13618	68825				38947				53458.25
UPI0002220E98-4	0	95979		13618	68825				38947				54342.25
UPI0002220E98-3	0	101784		13618	68825		7541	32505	38947			11516	39248.00
UPI0002220E98-2	0	58489		13618	68825	35249			38947				43025.60
UPI0002220E98-10	0			13618	52445				38947				35003.33
UPI0002220E98-1	0	20095		13618	9035		1		20075			11516	12390.00
UPI0002220E35-9	1	31139	1	1	41263	7745		2656	5787			7476	12008.50
UPI0002220E35-8	0	57971		13618	29684				38947		1262		28296.40
UPI0002220E35-7	0	6004		13618	45828				38947			11516	23182.60
UPI0002220E35-6	0	51313	6585	13618	24601	18178	7541	26328	16139	799		11516	17661.80
UPI0002220E35-5	0	25328		13618	68825				38947				36679.50
UPI0002220E35-4	0	40408		13618	68825				38947				40449.50
UPI0002220E35-3	0	52282		13618	52445		7541	31452	38947			11516	29685.86
UPI0002220E35-2	0	83677		13618	68825	16188			38947				44251.00
UPI0002220E35-10	0			13618	52445				38947				35003.33
UPI0002220E35-1	0	26558		13618	3891		7541		38947			11516	17011.83
UPI0002220D99-9	0	3649	6585	13618	27727	20008		4708	3209			3359	10357.88
UPI0002220D99-8	0	61203		13618	32011				38947		6257		30407.20
UPI0002220D99-7	0	54961		13618	21267				38947			11516	28061.80
UPI0002220D99-6	0	11831	1	13618	8664	25079	1	17709	24825	2861		11516	11610.50
UPI0002220D99-5	0	86122		13618	68825				38947				51878.00
UPI0002220D99-4	0	113370		13618	68825				38947				58690.00
UPI0002220D99-3	0	109094		13618	68825		7541	45182	38947			11516	42103.29
UPI0002220D99-2	0	111206		13618	68825	21036			38947				50726.40
UPI0002220D99-10	0			13618	52445				38947				35003.33
UPI0002220D99-1	1	46283		1	15127		7541		38947			11516	19902.50
UPI0002220CFF-9	0	7682	6585	1	68825	16686		12475	7217			8465	15992.00
UPI0002220CFF-8	0	43068		13618	37672				38947		4002		27461.40
UPI0002220CFF-7	0	47912		13618	52445				38947			11516	32887.60
UPI0002220CFF-6	1	11110	1	13618	6241	9491	7541	7667	16139	490		11516	8381.40
UPI0002220CFF-5	0	53118		13618	34664				38947				35086.75
UPI0002220CFF-4	0	100434		13618	18805				38947				42951.00
UPI0002220CFF-3	0	62564		13618	41263		7541	43846	38947			11516	31327.86
UPI0002220CFF-2	0	82623		13618	37672	17332			38947				38038.40
UPI0002220CFF-10	0			13618	52445				38947				35003.33
UPI0002220CFF-1	0	30079		13618	37672		7541		38947			11516	23228.83
UPI0002220CD5-9	1	7080	1	13618	11893	10590		2337	4500			8553	7321.50
UPI0002220CD5-8	0	90377		13618	37672				38947		10367		38196.20
UPI0002220CD5-7	0	18812		1	52445				24825			11516	21519.80
UPI0002220CD5-6	0	41646	6585	13618	29684	25079	7541	20445	38947	3456		11516	19851.70
UPI0002220CD5-5	0	35415		13618	68825				38947				39201.25
UPI0002220CD5-4	0	88535		13618	68825				38947				52481.25
UPI0002220CD5-3	0	30467		13618	68825		7541	38219	38947			11516	29876.14
UPI0002220CD5-2	0	71096		13618	68825	20008			38947				42498.80
UPI0002220CD5-10	0			13618	52445				38947				35003.33
UPI0002220CD5-1	0	29379		13618	7808		7541		38947			11516	18134.83
UPI0002220C99-9	0	22315	6585	13618	68825	15304		14773	13838			11516	20846.75
UPI0002220C99-8	0	56800		13618	29684				38947		1970		28203.80
UPI0002220C99-7	0	18554		1	18167				10108			9897	11345.40
UPI0002220C99-6	0	25377	6585	13618	68825	25079	7541	30755	24825	7089		11516	22121.00
UPI0002220C99-5	0	65946		13618	68825				8440				39207.25
UPI0002220C99-4	0	38161		13618	68825				38947				39887.75
UPI0002220C99-3	0	42799		13618	68825		7541	18690	38947			11516	28848.00
UPI0002220C99-2	0	78270		13618	68825	35249			38947				46981.80
UPI0002220C99-10	0			13618	68825				38947				40463.33
UPI0002220C99-1	1	10045		13618	3891		7541		24825			11516	11906.00
UPI0002220BED-9	0	35150	6585	1	52445	25079		28997	38947			11516	24840.00
UPI0002220BED-8	0	63010		13618	23338				20075		8194		25647.00
UPI0002220BED-7	0	36715		13618	15127				38947			11516	23184.60
UPI0002220BED-6	0	15265	6585	13618	45828	25079	7541	20743	38947	6859		10994	19145.90
UPI0002220BED-5	0	99956		13618	68825				38947				55336.50
UPI0002220BED-4	0	90627		13618	68825				38947				53004.25
UPI0002220BED-3	0	69202		13618	68825		7541	30935	38947			11516	34369.14
UPI0002220BED-2	0	52977		13618	68825	35249			38947				41923.20
UPI0002220BED-10	0			13618	68825				38947				40463.33
UPI0002220BED-1	1	4643		13618	6061		1		5787			11516	6937.67
UPI0002220BEC-9	0	4297	6585	1	26035	35249		29969	38947			11516	19074.88
UPI0002220BEC-8	0	51926		13618	27727				24825		8882		25395.60
UPI0002220BEC-7	0	77013		13618	6766				38947			11516	29572.00
UPI0002220BEC-6	0	14002	6585	13618	20339	25079	1	8952	24825	5670		5312	12438.30
UPI0002220BEC-5	0	93019		13618	68825				38947				53602.25
UPI0002220BEC-4	0	108578		13618	68825				38947				57492.00
UPI0002220BEC-3	0	101051		13618	68825		7541	45182	38947			11516	40954.29
UPI0002220BEC-2	0	75573		13618	68825	35249			20075				42668.00
UPI0002220BEC-10	0			13618	52445				38947				35003.33
UPI0002220BEC-1	1	26548		13618	27727		7541		10346			11516	16216.00
UPI0002220BAF-9	1	10258	1	13618	6951	11364		979	4500			11516	7398.38
UPI0002220BAF-8	0	64605		13618	37672				38947		617		31091.80
UPI0002220BAF-7	0	10864		1	52445				24825			6535	18934.00
UPI0002220BAF-6	0	26589	6585	13618	34664	14653	7541	17345	38947	1805		11516	17326.30
UPI0002220BAF-5	0	51761		13618	68825				38947				43287.75
UPI0002220BAF-4	0	94599		13618	68825				38947				53997.25
UPI0002220BAF-3	0	45326		13618	52445		7541	45626	38947			11516	30717.00
UPI0002220BAF-2	0	89265		13618	68825	35249			38947				49180.80
UPI0002220BAF-10	0			13618	52445				38947				35003.33
UPI0002220BAF-1	0	28810		13618	13321		7541		38947			11516	18958.83
UPI0002220B29-9	1	12095	6585	1	52445	35249		28997	958			11516	18480.75
UPI0002220B29-8	0	76453		13618	29684				38947		8529		33446.20
UPI0002220B29-7	0	14663		13618	24601				38947			11516	20669.00
UPI0002220B29-6	0	19873	6585	13618	52445	25079	7541	24536	38947	7905		11516	20804.50
UPI0002220B29-5	0	75209		13618	68825				38947				49149.75
UPI0002220B29-4	0	85460		13618	68825				38947				51712.50
UPI0002220B29-3	0	44577		13618	68825		7541	35033	38947			11516	31436.71
UPI0002220B29-2	0	105243		13618	68825	35249			38947				52376.40
UPI0002220B29-10	0			13618	68825				38947				40463.33
UPI0002220B29-1	0	17623		13618	2336		7541		38947			9328	14898.83
UPI0002220B28-9	1	53568	6585	1	68825	35249		14899	32714			11516	27919.63
UPI0002220B28-8	0	93183		13618	34664				38947		2760		36634.40
UPI0002220B28-7	0	5096		13618	32011				13838			6928	14298.20
UPI0002220B28-6	0	15253	6585	13618	52445	35249	7541	13392	20075	11384		11516	18705.80
UPI0002220B28-5	0	91616		13618	68825				24825				49721.00
UPI0002220B28-4	0	108211		13618	68825				38947				57400.25
UPI0002220B28-3	0	37563		13618	68825		7541	30272	32714			11516	28864.14
UPI0002220B28-2	0	95867		13618	68825	35249			24825				47676.80
UPI0002220B28-10	0			13618	68825				38947				40463.33
UPI0002220B28-1	0	25496		13618	938		7541		10108			11516	11536.17
UPI0002220ABF-9	1	5308	1	1	13012	4853		906	2107			11516	4713.00
UPI0002220ABF-8	0	63585		13618	20339				38947		723		27442.40
UPI0002220ABF-7	0	70944		13618	29684				38947			11516	32941.80
UPI0002220ABF-6	0	14625	6585	13618	29684	18683	7541	18303	38947	2745		9934	16066.50
UPI0002220ABF-5	0	103684		13618	68825				38947				56268.50
UPI0002220ABF-4	0	86230		13618	52445				38947				47810.00
UPI0002220ABF-3	0	87754		13618	52445		7541	43846	38947			11516	36523.86
UPI0002220ABF-2	0	58353		13618	52445	25079			38947				37688.40
UPI0002220ABF-10	0			13618	45828				38947				32797.67
UPI0002220ABF-1	0	20543		13618	10692		1		38947			11516	15886.17
UPI0002220AAC-9	1	33259	6585	13618	68825	14173		23501	38947			11516	26303.00
UPI0002220AAC-8	0	68148		13618	23338				38947		3760		29562.20
UPI0002220AAC-7	1	11784		1	22225				38947			11516	16894.60
UPI0002220AAC-6	0	10467	6585	13618	26035	21036	7541	20815	38947	8977		10249	16427.00
UPI0002220AAC-5	0	72261		13618	52445				38947				44317.75
UPI0002220AAC-4	0	107015		13618	52445				38947				53006.25
UPI0002220AAC-3	0	37102		13618	52445		7541	30935	38947			11516	27443.43
UPI0002220AAC-2	0	101991		13618	68825	35249			38947				51726.00
UPI0002220AAC-10	0			13618	68825				38947				40463.33
UPI0002220AAC-1	0	20333		13618	5565		1		2107			11516	8856.67
UPI0002220AAB-9	1	30738	6585	13618	26035	19258		13706	3209			11516	15583.13
UPI0002220AAB-8	0	83646		13618	34664				38947		7026		35580.20
UPI0002220AAB-7	1	2236		1	29684				38947			4736	15120.80
UPI0002220AAB-6	0	37860	1	13618	9224	15520	7541	6883	20075	2665		11516	12490.30
UPI0002220AAB-5	0	64004		13618	68825				38947				46348.50
UPI0002220AAB-4	0	95173		13618	68825				38947				54140.75
UPI0002220AAB-3	0	69676		13618	52445		7541	27543	38947			11516	31612.29
UPI0002220AAB-2	0	104158		13618	68825	22610			38947				49631.60
UPI0002220AAB-10	0			13618	52445				38947				35003.33
UPI0002220AAB-1	0	44394		13618	11893		7541		32447			11516	20234.83
UPI0002220A8C-9	0	29049	6585	13618	68825	35249		21073	24825			11516	26342.50
UPI0002220A8C-8	0	56415		13618	37672				38947		7085		30747.40
UPI0002220A8C-7	0	27812		1	13642				24825			11516	15559.20
UPI0002220A8C-6	0	8665	6585	13618	27727	19258	1	10045	24825	2939		9142	12280.50
UPI0002220A8C-5	0	56445		13618	68825				38947				44458.75
UPI0002220A8C-4	0	75999		13618	68825				38947				49347.25
UPI0002220A8C-3	0	67270		13618	68825		7541	45626	38947			11516	36191.86
UPI0002220A8C-2	0	52629		13618	68825	35249			38947				41853.60
UPI0002220A8C-10	0			13618	68825				38947				40463.33
UPI0002220A8C-1	1	12327		13618	6405		7541		3209			11516	9102.67
UPI0002220A8B-9	0	22923	6585	13618	68825	35249		23420	38947			11516	27635.38
UPI0002220A8B-8	0	64212		13618	41263				38947		3439		32295.80
UPI0002220A8B-7	0	44063		13618	17567				38947			11516	25142.20
UPI0002220A8B-6	0	35497	6585	13618	45828	25079	7541	21629	38947	10311		11516	21655.10
UPI0002220A8B-5	0	78607		13618	68825				38947				49999.25
UPI0002220A8B-4	0	90699		13618	68825				38947				53022.25
UPI0002220A8B-3	0	79344		13618	68825		7541	27543	38947			11516	35333.43
UPI0002220A8B-2	0	34276		1	68825	35249			38947				35459.60
UPI0002220A8B-10	0			13618	68825				38947				40463.33
UPI0002220A8B-1	1	3865		13618	3421		1		2107			7421	5072.17
UPI0002220A7F-9	0	49915	6585	13618	68825	19258		21232	16139			11516	25886.00
UPI0002220A7F-8	0	90459		13618	23338				16139		11147		30940.20
UPI0002220A7F-7	0	9118		1	26035				16139			11516	12561.80
UPI0002220A7F-6	1	43614	6585	13618	45828	15117	7541	22259	38947	6488		4033	20403.00
UPI0002220A7F-5	0	62601		13618	68825				38947				45997.75
UPI0002220A7F-4	0	102470		13618	52445				38947				51870.00
UPI0002220A7F-3	0	8785		13618	52445		1	21783	38947			11516	21013.57
UPI0002220A7F-2	0	75516		13618	68825	25079			38947				44397.00
UPI0002220A7F-10	0			13618	68825				38947				40463.33
UPI0002220A7F-1	0	25391		1	3672		7541		958			11516	8179.83
UPI0002220A77-9	1	45495	6585	13618	2631	35249		21073	3209			11516	17422.00
UPI0002220A77-8	0	51782		1	45828				38947		7793		28870.20
UPI0002220A77-7	0	46092		13618	52445				38947			11516	32523.60
UPI0002220A77-6	0	4018	1	1	20339	13086	1	2016	24825	1238		3153	6867.80
UPI0002220A77-5	0	21749		13618	68825				38947				35784.75
UPI0002220A77-4	0	77050		13618	68825				38947				49610.00
UPI0002220A77-3	0	32356		13618	68825		7541	41623	38947			11516	30632.29
UPI0002220A77-2	0	80477		13618	68825	25079			38947				45389.20
UPI0002220A77-10	0			13618	52445				38947				35003.33
UPI0002220A77-1	0	60855		13618	41263		7541		38947			11516	28956.67
UPI00022209C9-9	0	40292	6585	13618	37672	20008		16099	24825			11516	21326.88
UPI00022209C9-8	0	59945		13618	23338				32714		4598		26842.60
UPI00022209C9-7	1	4575		1	13012				8575			4552	6143.00
UPI00022209C9-6	0	16273	6585	13618	29684	25079	7541	24441	32714	6382		11516	17383.30
UPI00022209C9-5	0	87388		13618	68825				32714				50636.25
UPI00022209C9-4	0	100883		13618	68825				38947				55568.25
UPI00022209C9-3	0	66243		13618	52445		7541	38733	38947			11516	32720.43
UPI00022209C9-2	0	87718		13618	68825	35249			32714				47624.80
UPI00022209C9-10	0			13618	52445				38947				35003.33
UPI00022209C9-1	0	27160		13618	8866		7541		11765			11516	13411.00
UPI0002220998-9	1	12390	1	1	10692	8021		955	10346			1531	5492.13
UPI0002220998-8	0	43325		1	37672				32714		10261		24794.60
UPI0002220998-7	1	50741		13618	45828				32714			11516	30883.40
UPI0002220998-6	0	12867	6585	1	17567	20008	1	30755	32714	1060		11516	13307.40
UPI0002220998-5	0	54279		13618	68825				38947				43917.25
UPI0002220998-4	0	90386		13618	68825				32714				51385.75
UPI0002220998-3	0	72013		13618	68825		7541	33234	32714			11516	34208.71
UPI0002220998-2	0	84201		13618	68825	18178			24825				41929.40
UPI0002220998-10	0			13618	52445				24825				30296.00
UPI0002220998-1	0	11609		13618	10692		7541		38947			11516	15653.83
UPI0002220933-9	1	13540	6585	13618	68825	35249		23594	20075			11516	24125.25
UPI0002220933-8	0	64284		13618	34664				38947		10903		32483.20
UPI0002220933-7	1	12554		1	18805				5668			11516	9708.80
UPI0002220933-6	0	26055	6585	13618	52445	35249	7541	28402	38947	11384		11516	23174.20
UPI0002220933-5	0	78937		13618	68825				16139				44379.75
UPI0002220933-4	0	78345		13618	68825				38947				49933.75
UPI0002220933-3	0	42538		13618	68825		7541	20885	38947			11516	29124.29
UPI0002220933-2	0	82678		13618	68825	35249			38947				47863.40
UPI0002220933-10	0			13618	68825				38947				40463.33
UPI0002220933-1	0	16365		13618	3421		7541		20075			7937	11492.83
UPI0002220885-9	1	11386	6585	1	68825	16426		36119	10346			7554	19655.25
UPI0002220885-8	0	59992		13618	34664				24825		7264		28072.60
UPI0002220885-7	0	36435		13618	68825				24825			11516	31043.80
UPI0002220885-6	0	9910	6585	13618	52445	16984	1	33829	38947	7011		11516	19084.60
UPI0002220885-5	0	79235		13618	34664				38947				41616.00
UPI0002220885-4	0	109493		13618	32011				38947				48517.25
UPI0002220885-3	0	20530		13618	19564		7541	11180	20075			11516	14860.57
UPI0002220885-2	0	79888		13618	6241	19258			38947				31590.40
UPI0002220885-10	0			13618	45828				32714				30720.00
UPI0002220885-1	0	38869		13618	45828		7541		20075			11516	22907.83
UPI000222087F-9	0	8058	6585	1	41263	18683		40096	5787			7454	15990.88
UPI000222087F-8	0	49098		13618	22225				38947		5871		25951.80
UPI000222087F-7	0	75470		13618	34664				38947			11516	34843.00
UPI000222087F-6	0	41748	1	13618	8303	10590	7541	10693	38947	4362		11516	14731.90
UPI000222087F-5	0	62285		13618	68825				38947				45918.75
UPI000222087F-4	0	85040		13618	52445				38947				47512.50
UPI000222087F-3	0	47178		13618	52445		7541	21537	38947			11516	27540.29
UPI000222087F-2	0	50594		13618	68825	35249			32447				40146.60
UPI000222087F-10	0			13618	52445				20075				28712.67
UPI000222087F-1	1	17614		13618	13988		1		24825			11516	13593.67
UPI000222087E-9	0	27412	1	1	6951	12124		738	958			4026	6526.38
UPI000222087E-8	0	60365		13618	41263				38947		4832		31805.00
UPI000222087E-7	0	21930		13618	41263				38947			11516	25454.80
UPI000222087E-6	0	9671	6585	13618	20339	18178	7541	17123	38947	2060		11516	14557.80
UPI000222087E-5	0	15048		13618	68825				38947				34109.50
UPI000222087E-4	0	98709		13618	68825				38947				55024.75
UPI000222087E-3	0	38854		13618	68825		7541	45182	38947			11516	32069.00
UPI000222087E-2	0	75622		13618	68825	14026			38947				42207.60
UPI000222087E-10	0			13618	52445				38947				35003.33
UPI000222087E-1	1	60820		13618	16464		7541		38947			11516	24817.67
UPI000222078C-9	1	5102	6585	1	12176	6073		13903	7217			8707	7470.50
UPI000222078C-8	0	72705		13618	37672				38947		11428		34874.00
UPI000222078C-7	0	62397		13618	45828				38947			11516	34461.20
UPI000222078C-6	0	31880	6585	13618	21267	15520	7541	13420	13838	1889		11516	13707.40
UPI000222078C-5	0	43578		13618	68825				38947				41242.00
UPI000222078C-4	0	91341		13618	68825				38947				53182.75
UPI000222078C-3	0	24261		13618	68825		1	18171	38947			11516	25048.43
UPI000222078C-2	0	61506		13618	68825	21036			38947				40786.40
UPI000222078C-10	0			13618	45828				38947				32797.67
UPI000222078C-1	0	28526		13618	9035		7541		38947			11516	18197.17
UPI0002220766-9	1	29269	6585	1	4895	12003		3953	38947			2308	12245.13
UPI0002220766-8	0	43018		13618	41263				38947		7068		28782.80
UPI0002220766-7	0	30154		1	45828				24825			11516	22464.80
UPI0002220766-6	0	10090	1	1	27727	25079	1	31324	38947	6943		11516	15162.90
UPI0002220766-5	0	13667		13618	68825				7217				25831.75
UPI0002220766-4	0	64251		13618	68825				38947				46410.25
UPI0002220766-3	0	53479		13618	68825		7541	41980	38947			11516	33700.86
UPI0002220766-2	0	85794		13618	68825	35249			38947				48486.60
UPI0002220766-10	0			13618	52445				24825				30296.00
UPI0002220766-1	0	35753		13618	19564		7541		38947			11516	21156.50
UPI0002220743-9	1	32786	6585	1	21267	12003		9445	958			2468	10689.13
UPI0002220743-8	0	89315		13618	41263				38947		10711		38770.80
UPI0002220743-7	0	16060		1	37672				38947			11516	20839.20
UPI0002220743-6	0	13545	6585	13618	21267	14333	7541	17150	38947	1184		11516	14568.60
UPI0002220743-5	0	62559		1	68825				38947				42583.00
UPI0002220743-4	0	48031		13618	68825				38947				42355.25
UPI0002220743-3	0	72973		13618	68825		7541	40401	38947			11516	36260.14
UPI0002220743-2	0	88604		13618	68825	17332			38947				45465.20
UPI0002220743-10	0			13618	52445				38947				35003.33
UPI0002220743-1	0	9914		13618	5721		1		38947			11516	13286.17
UPI0002220742-9	1	47447	6585	1	68825	35249		36119	13838			11516	27447.50
UPI0002220742-8	0	46288		13618	34664				24825		8592		25597.40
UPI0002220742-7	0	10808		1	32011				24825			3999	14328.80
UPI0002220742-6	0	32869	6585	1	68825	25079	7541	20445	38947	7835		11516	21964.30
UPI0002220742-5	0	48849		13618	68825				24825				39029.25
UPI0002220742-4	0	39208		13618	68825				38947				40149.50
UPI0002220742-3	0	87827		13618	68825		7541	15210	38947			11516	34783.43
UPI0002220742-2	0	66227		13618	68825	17332			24825				38165.40
UPI0002220742-10	0			13618	68825				24825				35756.00
UPI0002220742-1	0	8443		1	764		1		5787			11516	4418.67
UPI0002220741-9	1	27858	6585	13618	14351	12003		9445	4500			3412	11471.50
UPI0002220741-8	0	58847		13618	37672				32714		10711		30712.40
UPI0002220741-7	0	21064		13618	41263				24825			11516	22457.20
UPI0002220741-6	0	9920	6585	13618	13321	14333	7541	17150	38947	1608		11516	13453.90
UPI0002220741-5	0	43075		13618	68825				24825				37585.75
UPI0002220741-4	0	42622		13618	68825				38947				41003.00
UPI0002220741-3	0	79874		13618	68825		7541	40401	38947			11516	37246.00
UPI0002220741-2	0	82199		13618	68825	17332			38947				44184.20
UPI0002220741-10	0			13618	52445				38947				35003.33
UPI0002220741-1	0	16066		1	10692		1		38947			11516	12870.50
UPI000222066D-9	1	16192	1	13618	478	5789		1429	5787			2714	5751.00
UPI000222066D-8	0	91797		13618	45828				38947		4881		39014.20
UPI000222066D-7	1	31826		1	68825				38947			11516	30223.00
UPI000222066D-6	0	15957	6585	13618	45828	15966	7541	25812	16139	1040		11516	16000.20
UPI000222066D-5	0	20114		13618	68825				38947				35376.00
UPI000222066D-4	0	105207		13618	68825				38947				56649.25
UPI000222066D-3	0	20111		13618	68825		7541	33027	38947			11516	27655.00
UPI000222066D-2	0	67845		13618	68825	21036			38947				42054.20
UPI000222066D-10	0			13618	68825				38947				40463.33
UPI000222066D-1	0	39610		13618	34664		7541		38947			11516	24316.00
UPI000222064A-9	1	6258	6585	1	41263	22610		23420	958			5303	13299.75
UPI000222064A-8	0	65150		13618	7647				38947		679		25208.20
UPI000222064A-7	0	28353		13618	29684				38947			11516	24423.60
UPI000222064A-6	0	18424	1	13618	13988	9752	7541	13355	38947	1665		11516	12880.70
UPI000222064A-5	0	62801		1	52445				38947				38548.50
UPI000222064A-4	0	87735		13618	52445				38947				48186.25
UPI000222064A-3	0	38136		13618	52445		7541	26571	38947			11516	26967.71
UPI000222064A-2	0	97229		13618	68825	18683			38947				47460.40
UPI000222064A-10	0			13618	52445				38947				35003.33
UPI000222064A-1	0	28706		13618	34664		1		38947			11516	21242.00
UPI0002220639-9	0	16923	6585	13618	68825	25079		33829	20075			11516	24556.25
UPI0002220639-8	0	75628		13618	6604				24825		743		24283.60
UPI0002220639-7	0	41101		13618	24601				38947			11516	25956.60
UPI0002220639-6	0	54555	6585	13618	68825	25079	7541	20669	24825	8787		11516	24200.00
UPI0002220639-5	0	81833		13618	68825				20075				46087.75
UPI0002220639-4	0	42165		13618	45828				38947				35139.50
UPI0002220639-3	0	53092		13618	68825		7541	17588	38947			11516	30161.00
UPI0002220639-2	0	16874		13618	68825	35249			38947				34702.60
UPI0002220639-10	0			13618	68825				38947				40463.33
UPI0002220639-1	1	9604		13618	13642		7541		8575			2051	9171.83
UPI00022205B8-9	0	5124	6585	1	52445	21036		27245	4500			11516	16056.50
UPI00022205B8-8	0	44495		13618	18167				38947		9222		24889.80
UPI00022205B8-7	0	53465		13618	34664				24825			11516	27617.60
UPI00022205B8-6	1	9595	6585	1	18167	25079	7541	27686	32714	4452		5616	13743.60
UPI00022205B8-5	0	57625		13618	45828				38947				39004.50
UPI00022205B8-4	0	111083		13618	45828				38947				52369.00
UPI00022205B8-3	0	106006		13618	45828		7541	33027	38947			11516	36640.43
UPI00022205B8-2	0	104983		13618	68825	17332			38947				48741.00
UPI00022205B8-10	0			13618	45828				38947				32797.67
UPI00022205B8-1	0	56936		13618	8124		1		24825			11516	19170.00
UPI0002220582-9	1	19157	1	13618	32011	16686		1947	3209			1023	10956.50
UPI0002220582-8	0	67937		13618	27727				38947		10884		31822.60
UPI0002220582-7	1	29186		13618	26035				38947			11516	23860.40
UPI0002220582-6	0	17667	6585	13618	9622	17332	7541	15111	24825	172		11516	12398.90
UPI0002220582-5	0	42271		13618	68825				38947				40915.25
UPI0002220582-4	0	42583		13618	68825				38947				40993.25
UPI0002220582-3	0	25485		13618	52445		7541	42704	38947			11516	27465.14
UPI0002220582-2	0	66690		13618	68825	7323			38947				39080.60
UPI0002220582-10	0			13618	52445				38947				35003.33
UPI0002220582-1	0	17208		13618	12449		1		38947			11516	15623.17
UPI0002220581-9	1	28195	1	13618	26035	16686		1947	179			1263	10990.50
UPI0002220581-8	0	72205		13618	32011				38947		10884		33533.00
UPI0002220581-7	1	14126		13618	27727				38947			11516	21186.80
UPI0002220581-6	0	17822	6585	13618	7808	17332	7541	15111	10319	192		11516	10784.40
UPI0002220581-5	0	31429		13618	68825				38947				38204.75
UPI0002220581-4	0	37435		13618	68825				38947				39706.25
UPI0002220581-3	0	41486		13618	52445		7541	42704	38947			11516	29751.00
UPI0002220581-2	0	65292		13618	68825	7323			38947				38801.00
UPI0002220581-10	0			13618	52445				38947				35003.33
UPI0002220581-1	0	21369		13618	15982		1		38947			11516	16905.50
UPI0002220580-9	1	9096	1	13618	18805	16686		1913	2107			4142	8296.00
UPI0002220580-8	0	81295		13618	41263				38947		779		35180.40
UPI0002220580-7	1	43290		1	37672				38947			11516	26285.20
UPI0002220580-6	0	9496	6585	13618	10033	17332	7541	15347	38947	178		11516	13059.30
UPI0002220580-5	0	51544		13618	52445				38947				39138.50
UPI0002220580-4	0	54163		13618	52445				38947				39793.25
UPI0002220580-3	0	37499		13618	26035		7541	42704	38947			11516	25408.57
UPI0002220580-2	0	83682		13618	68825	7323			38947				42479.00
UPI0002220580-10	0			13618	45828				38947				32797.67
UPI0002220580-1	0	34871		13618	15127		7541		38947			11516	20270.00
UPI0002220574-9	1	31346	1	1	10245	19258		8918	2107			3416	9411.50
UPI0002220574-8	0	46196		13618	24601				38947		6140		25900.40
UPI0002220574-7	0	42356		13618	13988				38947			11516	24085.00
UPI0002220574-6	0	19597	6585	13618	27727	14798	1	23131	38947	3730		11516	15965.00
UPI0002220574-5	0	7611		13618	52445				38947				28155.25
UPI0002220574-4	0	71933		13618	52445				38947				44235.75
UPI0002220574-3	0	40562		13618	52445		7541	40989	38947			11516	29374.00
UPI0002220574-2	0	67344		13618	68825	11458			38947				40038.40
UPI0002220574-10	0			13618	41263				38947				31276.00
UPI0002220574-1	0	33063		13618	22225		7541		38947			11516	21151.67
UPI000222056B-9	0	65791	6585	13618	68825	35249		36989	38947			11516	34690.00
UPI000222056B-8	0	76440		13618	41263				38947		1647		34383.00
UPI000222056B-7	0	21565		13618	19564				38947			9420	20622.80
UPI000222056B-6	0	37442	6585	13618	68825	25079	7541	18528	38947	8522		11516	23660.30
UPI000222056B-5	0	70158		13618	68825				38947				47887.00
UPI000222056B-4	0	55736		13618	68825				38947				44281.50
UPI000222056B-3	0	81078		13618	68825		7541	21863	38947			11516	34769.71
UPI000222056B-2	0	84554		13618	68825	19258			38947				45040.40
UPI000222056B-10	0			13618	68825				38947				40463.33
UPI000222056B-1	1	2697		1	2336		1		958			11516	2918.17
UPI0002220560-9	0	12525	6585	13618	68825	35249		24984	38947			11516	26531.13
UPI0002220560-8	0	74066		13618	41263				38947		4947		34568.20
UPI0002220560-7	0	20335		13618	10931				13838			11516	14047.60
UPI0002220560-6	0	29897	6585	13618	68825	25079	7541	29969	38947	10929		11516	24290.60
UPI0002220560-5	1	24359		13618	68825				38947				36437.25
UPI0002220560-4	0	63087		13618	68825				38947				46119.25
UPI0002220560-3	0	50266		13618	68825		7541	34571	38947			11516	32183.43
UPI0002220560-2	0	80538		13618	68825	21036			38947				44592.80
UPI0002220560-10	0			13618	68825				38947				40463.33
UPI0002220560-1	0	18127		1	6766		7541		8575			2278	7214.67
UPI000222054D-9	1	20068	6585	13618	68825	35249		16649	13838			11516	23293.50
UPI000222054D-8	0	57572		13618	22225				38947		1594		26791.20
UPI000222054D-7	0	16408		13618	26035				11765			10087	15582.60
UPI000222054D-6	0	26659	6585	13618	52445	25079	7541	29826	38947	7293		11516	21950.90
UPI000222054D-5	0	36462		13618	68825				38947				39463.00
UPI000222054D-4	0	69194		13618	52445				38947				43551.00
UPI000222054D-3	0	49001		13618	68825		7541	31126	38947			11516	31510.57
UPI000222054D-2	0	63508		13618	68825	25079			38947				41995.40
UPI000222054D-10	0			13618	68825				38947				40463.33
UPI000222054D-1	0	13109		1	3672		1		24825			11516	8854.00
UPI00022204D9-9	1	972	6585	1	4529	6073		7641	958			447	3400.75
UPI00022204D9-8	0	78766		13618	45828				38947		5169		36465.60
UPI00022204D9-7	0	60103		13618	52445				38947			11516	35325.80
UPI00022204D9-6	0	52826	1	13618	34664	21036	7541	22259	38947	3164		11516	20557.20
UPI00022204D9-5	0	71256		13618	68825				38947				48161.50
UPI00022204D9-4	0	76354		13618	68825				38947				49436.00
UPI00022204D9-3	0	75748		13618	68825		7541	39811	38947			11516	36572.29
UPI00022204D9-2	0	99476		13618	68825	25079			38947				49189.00
UPI00022204D9-10	0			13618	52445				38947				35003.33
UPI00022204D9-1	0	58818		13618	17004		7541		38947			11516	24574.00
UPI00022204AC-9	0	91469	1	1	32011	10693		10444	2107			4355	18885.13
UPI00022204AC-8	0	104441		13618	26035				38947		11187		38845.60
UPI00022204AC-7	0	108472		13618	45828				38947			11516	43676.20
UPI00022204AC-6	0	75348	6585	13618	6951	14333	7541	13033	38947	1251		11516	18912.30
UPI00022204AC-5	0	433		13618	68825				38947				30455.75
UPI00022204AC-4	0	114024		13618	68825				38947				58853.50
UPI00022204AC-3	0	75598		13618	52445		1	42335	38947			11516	33494.29
UPI00022204AC-2	0	112530		13618	68825	17750			38947				50334.00
UPI00022204AC-10	0			13618	52445				38947				35003.33
UPI00022204AC-1	0	112093		13618	15127		7541		38947			11516	33140.33
UPI00022202E2-9	1	17061	1	1	34664	35249		7641	5787			5650	13256.75
UPI00022202E2-8	0	63369		13618	34664				38947		6322		31384.00
UPI00022202E2-7	0	25518		13618	27727				38947			11516	23465.20
UPI00022202E2-6	0	11978	6585	13618	6241	12838	7541	9889	16139	1775		11516	9812.00
UPI00022202E2-5	0	53196		13618	68825				38947				43646.50
UPI00022202E2-4	0	99481		13618	68825				38947				55217.75
UPI00022202E2-3	0	69260		13618	52445		7541	41302	38947			11516	33518.43
UPI00022202E2-2	0	78432		13618	68825	35249			38947				47014.20
UPI00022202E2-10	0			13618	52445				38947				35003.33
UPI00022202E2-1	0	12347		13618	17567		1		38947			11516	15666.00
UPI00022202B2-9	0	28203	6585	13618	68825	12956		43082	16139			11516	25115.50
UPI00022202B2-8	0	82904		13618	4703				38947		2808		28596.00
UPI00022202B2-7	0	23777		1	45828				19826			11516	20189.60
UPI00022202B2-6	0	24587	6585	13618	34664	21036	7541	19298	32714	6145		11516	17770.40
UPI00022202B2-5	0	15593		1	37672				19826				18273.00
UPI00022202B2-4	0	101223		13618	34664				38947				47113.00
UPI00022202B2-3	0	12669		13618	37672		7541	13033	38947			70	17650.00
UPI00022202B2-2	0	92592		13618	52445	15304			38947				42581.20
UPI00022202B2-10	0			13618	41263				32714				29198.33
UPI00022202B2-1	0	38381		13618	34664		7541		13838			11516	19926.33
UPI00022202B1-9	0	19052	1	13618	37672	13474		5031	958			8531	12292.13
UPI00022202B1-8	0	79201		13618	2631				38947		2808		27441.00
UPI00022202B1-7	0	28766		1	45828				38947			11516	25011.60
UPI00022202B1-6	0	21503	6585	13618	34664	13217	7541	13453	38947	1691		11516	16273.50
UPI00022202B1-5	0	6934		13618	52445				38947				27986.00
UPI00022202B1-4	0	96676		13618	52445				38947				50421.50
UPI00022202B1-3	0	40707		13618	52445		7541	45626	38947			11516	30057.14
UPI00022202B1-2	0	89689		13618	68825	21036			38947				46423.00
UPI00022202B1-10	0			13618	45828				38947				32797.67
UPI00022202B1-1	0	63542		13618	32011		7541		38947			11516	27862.50
UPI00022202B0-9	0	23273	1	13618	15982	13474		5031	2107			5620	9888.25
UPI00022202B0-8	0	58542		13618	37672				38947		8330		31421.80
UPI00022202B0-7	0	47651		1	52445				38947			11516	30112.00
UPI00022202B0-6	0	30618	6585	13618	6405	13217	7541	13453	38947	1610		11516	14351.00
UPI00022202B0-5	0	4107		13618	68825				38947				31374.25
UPI00022202B0-4	0	91932		13618	68825				38947				53330.50
UPI00022202B0-3	0	41494		13618	68825		1	45626	38947			11516	31432.43
UPI00022202B0-2	0	84723		13618	68825	21036			38947				45429.80
UPI00022202B0-10	0			13618	52445				38947				35003.33
UPI00022202B0-1	0	65861		13618	23338		7541		38947			11516	26803.50
UPI00022202A6-9	0	8432	6585	13618	52445	22610		15709	16139			11516	18381.75
UPI00022202A6-8	0	71125		13618	27727				32714		5024		30041.60
UPI00022202A6-7	0	23530		13618	23338				24825			11516	19365.40
UPI00022202A6-6	0	24574	6585	13618	45828	25079	7541	34386	11765	7637		11516	18852.90
UPI00022202A6-5	0	42218		1	52445				24825				29872.25
UPI00022202A6-4	0	96558		13618	68825				38947				54487.00
UPI00022202A6-3	0	48067		13618	52445		7541	35033	38947			10693	29477.71
UPI00022202A6-2	0	92838		13618	68825	25079			32714				46614.80
UPI00022202A6-10	0			13618	68825				38947				40463.33
UPI00022202A6-1	0	17721		13618	3891		7541		16139			11516	11737.67
UPI000222028D-9	1	10927	1	1	12743	5789		6719	10346			2659	6148.13
UPI000222028D-8	0	58273		13618	29684				38947		10020		30108.40
UPI000222028D-7	0	63416		13618	45828				38947			11516	34665.00
UPI000222028D-6	0	28083	6585	13618	17567	22610	7541	17223	13838	1439		11516	14002.00
UPI000222028D-5	0	12245		13618	68825				32714				31850.50
UPI000222028D-4	0	80827		13618	68825				38947				50554.25
UPI000222028D-3	0	42203		13618	68825		7541	35878	38947			11516	31218.29
UPI000222028D-2	0	68765		13618	68825	25079			38947				43046.80
UPI000222028D-10	0			13618	52445				32714				32925.67
UPI000222028D-1	0	41443		13618	10033		1		38947			11516	19259.67
UPI000222027A-9	1	10415	6585	1	45828	8653		4559	958			3852	10106.38
UPI000222027A-8	0	70980		13618	45828				38947		9099		35694.40
UPI000222027A-7	0	30134		13618	52445				38947			11516	29332.00
UPI000222027A-6	0	16650	1	13618	1156	12460	7541	15371	38947	1215		11516	11847.50
UPI000222027A-5	0	37830		13618	68825				38947				39805.00
UPI000222027A-4	0	93116		13618	68825				38947				53626.50
UPI000222027A-3	0	21451		13618	68825		7541	38219	38947			11516	28588.14
UPI000222027A-2	0	50015		13618	68825	35249			38947				41330.80
UPI000222027A-10	0			13618	68825				38947				40463.33
UPI000222027A-1	0	54513		13618	27727		1		38947			11516	24387.00
UPI00022201FA-9	1	9411	1	1	9224	4058		3142	3209			1081	3765.88
UPI00022201FA-8	0	87026		13618	34664				38947		4058		35662.60
UPI00022201FA-7	0	10093		1	32011				38947			11516	18513.60
UPI00022201FA-6	0	16291	6585	13618	27727	14490	7541	15956	24825	389		11516	13893.80
UPI00022201FA-5	0	100923		13618	68825				38947				55578.25
UPI00022201FA-4	0	87318		13618	68825				38947				52177.00
UPI00022201FA-3	0	86914		13618	68825		7541	44298	38947			11516	38808.43
UPI00022201FA-2	0	93401		13618	68825	25079			38947				47974.00
UPI00022201FA-10	0			13618	68825				38947				40463.33
UPI00022201FA-1	0	38778		13618	11408		7541		38947			11516	20301.33
UPI00022201CD-9	1	9044	6585	1	5227	10960		3429	3209			6818	5659.13
UPI00022201CD-8	0	81464		13618	45828				38947		2278		36427.00
UPI00022201CD-7	0	35200		13618	34664				38947			11516	26789.00
UPI00022201CD-6	0	10307	1	13618	19564	11458	7541	10516	24825	624		11516	10997.00
UPI00022201CD-5	0	58755		13618	68825				38947				45036.25
UPI00022201CD-4	0	75061		13618	68825				38947				49112.75
UPI00022201CD-3	0	24499		13618	52445		7541	45626	38947			11516	27741.71
UPI00022201CD-2	0	99130		13618	68825	25079			38947				49119.80
UPI00022201CD-10	0			13618	52445				38947				35003.33
UPI00022201CD-1	0	48129		13618	27727		7541		38947			11516	24579.67
UPI00022201CC-9	1	3939	6585	1	9622	10960		3429	3209			5750	5436.88
UPI00022201CC-8	0	82338		13618	41263				38947		5568		36346.80
UPI00022201CC-7	0	25174		13618	41263				38947			11516	26103.60
UPI00022201CC-6	0	26744	1	13618	11160	11458	7541	10516	24825	747		11516	11812.60
UPI00022201CC-5	0	75324		13618	68825				38947				49178.50
UPI00022201CC-4	0	97689		13618	68825				38947				54769.75
UPI00022201CC-3	0	38051		13618	52445		7541	45626	38947			11516	29677.71
UPI00022201CC-2	0	104827		13618	68825	25079			38947				50259.20
UPI00022201CC-10	0			13618	45828				38947				32797.67
UPI00022201CC-1	0	39511		13618	23338		7541		38947			11516	22411.83
UPI00022201CB-9	1	2702	6585	1	4529	10960		3429	5787			6818	5101.38
UPI00022201CB-8	0	78924		13618	34664				38947		8221		34874.80
UPI00022201CB-7	0	76651		13618	41263				38947			11516	36399.00
UPI00022201CB-6	0	25724	1	13618	21267	11458	7541	10516	16139	659		11516	11843.90
UPI00022201CB-5	0	82958		13618	68825				38947				51087.00
UPI00022201CB-4	0	101356		13618	68825				38947				55686.50
UPI00022201CB-3	0	69414		13618	68825		7541	45626	38947			11516	36498.14
UPI00022201CB-2	0	99773		13618	68825	25079			38947				49248.40
UPI00022201CB-10	0			13618	52445				38947				35003.33
UPI00022201CB-1	0	24816		13618	34664		1		38947			11516	20593.67
UPI00022201A7-9	0	34452	6585	13618	68825	35249		39283	24825			11516	29294.13
UPI00022201A7-8	0	53242		13618	29684				38947		3513		27800.80
UPI00022201A7-7	0	13812		13618	21267				7217			11516	13486.00
UPI00022201A7-6	0	24155	6585	13618	52445	25079	7541	12112	24825	4397		11516	18227.30
UPI00022201A7-5	0	59034		1	68825				7217				33769.25
UPI00022201A7-4	0	69971		13618	68825				38947				47840.25
UPI00022201A7-3	0	21936		13618	68825		7541	21466	32714			11516	25373.71
UPI00022201A7-2	0	68568		13618	68825	35249			38947				45041.40
UPI00022201A7-10	1			13618	68825				38947				40463.33
UPI00022201A7-1	0	13484		1	2878		7541		20075			6066	8340.83
UPI0002220157-9	1	11537	6585	1	9839	14333		7844	3209			11516	8108.00
UPI0002220157-8	0	43894		13618	41263				38947		5602		28664.80
UPI0002220157-7	0	21426		13618	23338				38947			11516	21769.00
UPI0002220157-6	0	17747	6585	13618	24601	14934	7541	10922	32714	1712		4101	13447.50
UPI0002220157-5	0	46598		1	68825				38947				38592.75
UPI0002220157-4	0	99370		13618	68825				38947				55190.00
UPI0002220157-3	0	23605		13618	68825		7541	40694	38947			11516	29249.43
UPI0002220157-2	0	93730		13618	68825	18683			38947				46760.60
UPI0002220157-10	0			13618	52445				38947				35003.33
UPI0002220157-1	0	43970		13618	12449		7541		32714			11516	20301.33
UPI0002220120-9	1	31338	6585	13618	68825	35249		29969	4500			11516	25200.00
UPI0002220120-8	0	68933		13618	41263				38947		1438		32839.80
UPI0002220120-7	0	16261		13618	37672				38947			11516	23602.80
UPI0002220120-6	0	8205	1	13618	3672	7467	7541	678	24825	2517		5593	7411.70
UPI0002220120-5	0	47860		13618	68825				38947				42312.50
UPI0002220120-4	0	105922		13618	68825				38947				56828.00
UPI0002220120-3	0	36452		13618	68825		7541	40401	38947			11516	31042.86
UPI0002220120-2	0	97700		13618	68825	21036			38947				48025.20
UPI0002220120-10	0			13618	68825				38947				40463.33
UPI0002220120-1	0	23944		1	18805		7541		38947			11516	16792.33
UPI000221FFE3-9	1	2579	6585	13618	15556	7613		6586	3209			9433	8147.38
UPI000221FFE3-8	0	91833		13618	29684				38947		3396		35495.60
UPI000221FFE3-7	0	59554		13618	34664				38947			11516	31659.80
UPI000221FFE3-6	0	16080	1	13618	6951	9752	7541	5305	24825	178		11516	9576.70
UPI000221FFE3-5	0	98392		13618	68825				38947				54945.50
UPI000221FFE3-4	0	111354		13618	68825				38947				58186.00
UPI000221FFE3-3	0	80336		13618	68825		7541	44717	38947			11516	37928.57
UPI000221FFE3-2	0	110958		13618	68825	35249			38947				53519.40
UPI000221FFE3-10	0			13618	52445				38947				35003.33
UPI000221FFE3-1	0	46276		13618	27727		7541		38947			11516	24270.83
UPI000221FF8F-9	1	32524	6585	13618	52445	35249		20038	7217			11029	22338.13
UPI000221FF8F-8	0	97835		13618	52445				38947		6534		41875.80
UPI000221FF8F-7	0	14323		1	52445				24825			11516	20622.00
UPI000221FF8F-6	0	22796	1	13618	1383	35249	7541	9554	38947	11384		11516	15198.90
UPI000221FF8F-5	0	95066		13618	68825				38947				54114.00
UPI000221FF8F-4	0	101159		13618	68825				38947				55637.25
UPI000221FF8F-3	0	9268		13618	68825		7541	38994	38947			11516	26958.43
UPI000221FF8F-2	0	94554		13618	68825	35249			24825				47414.20
UPI000221FF8F-10	0			13618	68825				38947				40463.33
UPI000221FF8F-1	0	28242		13618	26035		7541		38947			11516	20983.17
UPI000221FEFE-9	0	35374	6585	1	68825	35249		40989	24825			11516	27920.50
UPI000221FEFE-8	0	88886		13618	45828				24825		9939		36619.20
UPI000221FEFE-7	1	11314		13618	14726				24825			11516	15199.80
UPI000221FEFE-6	0	29962	6585	13618	52445	25079	7541	12370	24825	9311		11516	19325.20
UPI000221FEFE-5	0	60194		13618	68825				8575				37803.00
UPI000221FEFE-4	0	95917		13618	68825				38947				54326.75
UPI000221FEFE-3	0	25725		13618	68825		7541	28402	24825			11516	25778.86
UPI000221FEFE-2	0	89550		13618	68825	22610			38947				46710.00
UPI000221FEFE-10	0			13618	68825				38947				40463.33
UPI000221FEFE-1	0	10082		13618	4323		1		8575			4383	6830.33
UPI000221FEFD-9	0	85791	6585	13618	68825	35249		41980	24825			11516	36048.63
UPI000221FEFD-8	0	76949		13618	41263				38947		8918		35939.00
UPI000221FEFD-7	1	38327		1	13321				32714			11516	19175.80
UPI000221FEFD-6	0	60292	6585	13618	52445	25079	7541	12539	32714	10833		11516	23316.20
UPI000221FEFD-5	0	71948		13618	68825				38947				48334.50
UPI000221FEFD-4	0	106426		13618	68825				38947				56954.00
UPI000221FEFD-3	0	85325		13618	68825		7541	26328	38947			11516	36014.29
UPI000221FEFD-2	0	67804		13618	68825	22610			24825				39536.40
UPI000221FEFD-10	0			13618	68825				24825				35756.00
UPI000221FEFD-1	0	1104		13618	5565		1		8575			4784	5607.83
UPI000221FEFC-9	0	80856	6585	13618	68825	35249		24657	38947			11516	35031.63
UPI000221FEFC-8	0	79393		13618	5721				38947		3210		28177.80
UPI000221FEFC-7	1	14724		1	41263				13699			11516	16240.60
UPI000221FEFC-6	0	37667	6585	13618	45828	25079	7541	20293	38947	4800		11516	21187.40
UPI000221FEFC-5	0	86945		13618	37672				20075				39577.50
UPI000221FEFC-4	0	109521		13618	37672				38947				49939.50
UPI000221FEFC-3	0	86803		13618	52445		7541	15180	38947			11516	32292.86
UPI000221FEFC-2	0	95918		13618	34664	35249			32447				42379.20
UPI000221FEFC-10	0			13618	34664				20075				22785.67
UPI000221FEFC-1	0	3081		13618	24601		1		3134			3483	7986.33
UPI000221FEA0-9	1	36513	6585	1	68825	15117		30272	24825			8660	23849.75
UPI000221FEA0-8	0	41243		13618	26035				16139		9573		21321.60
UPI000221FEA0-7	1	35449		13618	34664				38947			11516	26838.80
UPI000221FEA0-6	0	20212	6585	13618	52445	25079	7541	24984	13838	5562		11516	18138.00
UPI000221FEA0-5	0	17104		13618	68825				38947				34623.50
UPI000221FEA0-4	0	80234		13618	68825				38947				50406.00
UPI000221FEA0-3	0	95304		13618	68825		7541	35451	38947			11516	38743.14
UPI000221FEA0-2	0	79996		13618	68825	35249			38947				47327.00
UPI000221FEA0-10	0			13618	68825				38947				40463.33
UPI000221FEA0-1	0	8541		13618	1591		1		16139			11516	8567.67
UPI000221FE80-9	1	16023	6585	13618	3165	8932		5354	5787			4055	7939.88
UPI000221FE80-8	0	43930		13618	41263				38947		1623		27876.20
UPI000221FE80-7	0	46612		13618	52445				38947			11516	32627.60
UPI000221FE80-6	0	18044	1	13618	34664	21036	7541	7494	721	1221		11516	11585.60
UPI000221FE80-5	0	27274		13618	68825				38947				37166.00
UPI000221FE80-4	0	70053		13618	68825				38947				47860.75
UPI000221FE80-3	0	69193		13618	68825		7541	44717	38947			11516	36336.71
UPI000221FE80-2	0	81223		13618	68825	25079			38947				45538.40
UPI000221FE80-10	0			13618	52445				38947				35003.33
UPI000221FE80-1	0	10732		1	21267		1		38947			11516	13744.00
UPI000221FE16-9	1	16241	1	1	68825	13868		34203	11765			11516	19552.50
UPI000221FE16-8	0	61110		13618	19564				38947		1921		27032.00
UPI000221FE16-7	0	42876		13618	52445				38947			11516	31880.40
UPI000221FE16-6	0	13502	6585	13618	45828	25079	7541	37951	24825	9436		8569	19293.40
UPI000221FE16-5	0	15273		13618	32011				16139				19260.25
UPI000221FE16-4	0	99044		13618	26035				38947				44411.00
UPI000221FE16-3	0	40308		13618	34664		7541	10680	32714			11516	21577.29
UPI000221FE16-2	0	76597		13618	10479	25079			24825				30119.60
UPI000221FE16-10	0			13618	37672				38947				30079.00
UPI000221FE16-1	0	26779		13618	17567		1		13838			11516	13886.50
UPI000221FD9B-9	1	8971	1	1	13321	11133		6904	958			3280	5571.13
UPI000221FD9B-8	0	91741		13618	37672				38947		10549		38505.40
UPI000221FD9B-7	0	26763		13618	45828				38947			11516	27334.40
UPI000221FD9B-6	0	20106	6585	13618	22225	18683	7541	6391	38947	327		11516	14593.90
UPI000221FD9B-5	0	40336		13618	68825				38947				40431.50
UPI000221FD9B-4	0	100036		13618	68825				38947				55356.50
UPI000221FD9B-3	0	21934		13618	52445		7541	40401	38947			11516	26628.86
UPI000221FD9B-2	0	99817		13618	68825	15304			38947				47302.20
UPI000221FD9B-10	0			13618	52445				38947				35003.33
UPI000221FD9B-1	0	34800		13618	8124		7541		38947			11516	19091.00
UPI000221FD9A-9	1	27940	1	1	8124	11133		6904	958			3280	7292.63
UPI000221FD9A-8	0	90486		13618	37672				38947		9240		37992.60
UPI000221FD9A-7	0	21621		13618	45828				38947			11516	26306.00
UPI000221FD9A-6	0	26118	6585	13618	24601	18683	7541	6391	38947	287		11516	15428.70
UPI000221FD9A-5	0	48069		13618	68825				38947				42364.75
UPI000221FD9A-4	0	77231		13618	68825				38947				49655.25
UPI000221FD9A-3	0	8336		13618	52445		7541	40401	38947			11516	24686.29
UPI000221FD9A-2	0	66473		13618	68825	15304			38947				40633.40
UPI000221FD9A-10	0			13618	45828				38947				32797.67
UPI000221FD9A-1	0	28789		13618	12743		7541		38947			11516	18859.00
UPI000221FD89-9	1	24074	1	1	6766	9031		2958	2107			792	5716.25
UPI000221FD89-8	0	65331		13618	45828				38947		4451		33635.00
UPI000221FD89-7	0	29018		13618	45828				38947			11516	27785.40
UPI000221FD89-6	0	5808	6585	13618	27727	22610	1	43082	38947	1355		11516	17124.90
UPI000221FD89-5	0	59426		13618	68825				38947				45204.00
UPI000221FD89-4	0	72987		13618	68825				38947				48594.25
UPI000221FD89-3	0	59295		13618	68825		7541	23781	38947			11516	31931.86
UPI000221FD89-2	0	81519		13618	68825	18178			38947				44217.40
UPI000221FD89-10	0			13618	68825				38947				40463.33
UPI000221FD89-1	0	19571		13618	13321		7541		38947			11516	17419.00
UPI000221FD63-9	1	28254	1	13618	68825	19258		10745	11765			11516	20497.75
UPI000221FD63-8	0	76876		13618	52445				38947		11040		38585.20
UPI000221FD63-7	0	1748		1	2631				8575			6960	3983.00
UPI000221FD63-6	0	52515	6585	13618	52445	25079	7541	24195	24825	5545		11516	22386.40
UPI000221FD63-5	0	87610		13618	68825				24825				48719.50
UPI000221FD63-4	0	105046		13618	68825				38947				56609.00
UPI000221FD63-3	0	72488		13618	68825		7541	40401	38947			11516	36190.86
UPI000221FD63-2	0	110900		13618	68825	17332			16139				45362.80
UPI000221FD63-10	0			13618	68825				16139				32860.67
UPI000221FD63-1	0	45070		13618	18167		7541		24825			11516	20122.83
UPI000221FD62-9	1	41964	6585	13618	34664	35249		30131	32714			7593	25314.75
UPI000221FD62-8	0	81028		13618	45828				38947		2287		36341.60
UPI000221FD62-7	0	3303		1	41263				20075			11516	15231.60
UPI000221FD62-6	0	25014	6585	13618	3165	8546	7541	2140	7217	2055		11516	8739.70
UPI000221FD62-5	0	57955		13618	52445				38947				40741.25
UPI000221FD62-4	0	100403		13618	52445				38947				51353.25
UPI000221FD62-3	0	39783		13618	52445		7541	45182	38947			11516	29861.71
UPI000221FD62-2	0	86102		13618	68825	35249			38947				48548.20
UPI000221FD62-10	0			13618	68825				38947				40463.33
UPI000221FD62-1	0	41692		13618	27727		7541		32714			11516	22468.00
UPI000221FD61-9	1	29978	6585	1	68825	35249		36342	8575			11516	24633.88
UPI000221FD61-8	0	95291		13618	29684				38947		4483		36404.60
UPI000221FD61-7	0	7878		13618	29684				20075			11516	16554.20
UPI000221FD61-6	0	17594	1	13618	41263	35249	7541	9603	20075	11309		11516	16776.90
UPI000221FD61-5	0	58687		13618	27727				38947				34744.75
UPI000221FD61-4	0	104215		13618	18167				38947				43736.75
UPI000221FD61-3	0	26955		13618	29684		1	26069	16139			1953	16345.57
UPI000221FD61-2	0	93108		13618	37672	35249			38947				43718.80
UPI000221FD61-10	0			13618	37672				38947				30079.00
UPI000221FD61-1	0	26032		13618	9839		7541		38947			11516	17915.50
UPI000221FD60-9	1	5202	6585	1	45828	15741		11909	11765			4446	12684.63
UPI000221FD60-8	0	75761		13618	29684				38947		7416		33085.20
UPI000221FD60-7	0	60905		13618	52445				20075			11516	31711.80
UPI000221FD60-6	0	21940	1	1	1591	18178	7541	7869	13838	1582		11516	8405.70
UPI000221FD60-5	0	18827		13618	68825				20075				30336.25
UPI000221FD60-4	0	108609		13618	68825				38947				57499.75
UPI000221FD60-3	0	49550		13618	68825		7541	42704	38947			11516	33243.00
UPI000221FD60-2	0	75122		13618	68825	35249			38947				46352.20
UPI000221FD60-10	0			13618	68825				38947				40463.33
UPI000221FD60-1	0	49182		13618	34664		1		20075			11516	21509.33
UPI000221FD5F-9	1	8985	6585	1	45828	15741		11909	10346			4446	12980.13
UPI000221FD5F-8	0	71997		13618	29684				38947		1413		31131.80
UPI000221FD5F-7	0	52939		13618	52445				24825			11516	31068.60
UPI000221FD5F-6	0	27222	1	1	1591	18178	7541	7869	13838	1600		11516	8935.70
UPI000221FD5F-5	0	10443		13618	68825				38947				32958.25
UPI000221FD5F-4	0	101423		13618	68825				38947				55703.25
UPI000221FD5F-3	0	36316		13618	68825		7541	42704	38947			11516	31352.43
UPI000221FD5F-2	0	84861		13618	68825	35249			38947				48300.00
UPI000221FD5F-10	0			13618	68825				38947				40463.33
UPI000221FD5F-1	0	56018		13618	34664		7541		24825			11516	24697.00
UPI000221FD5E-9	1	8013	6585	1	52445	15741		11232	227			4446	12336.25
UPI000221FD5E-8	0	57064		13618	34664				38947		4483		29755.20
UPI000221FD5E-7	0	43638		13618	52445				38947			11516	32032.80
UPI000221FD5E-6	0	26255	1	13618	938	18178	7541	8402	5787	11384		11516	10362.00
UPI000221FD5E-5	0	20594		13618	68825				38947				35496.00
UPI000221FD5E-4	0	103192		13618	68825				38947				56145.50
UPI000221FD5E-3	0	62593		13618	68825		7541	43082	38947			11516	35160.29
UPI000221FD5E-2	0	61198		13618	68825	35249			38947				43567.40
UPI000221FD5E-10	0			13618	68825				38947				40463.33
UPI000221FD5E-1	0	24254		13618	34664		1		38947			11516	20500.00
UPI000221FB6D-9	1	47555	6585	13618	27727	35249		955	10346			8464	18812.38
UPI000221FB6D-8	0	103099		13618	37672				38947		10853		40837.80
UPI000221FB6D-7	0	2983		1	37672				11765			11516	12787.40
UPI000221FB6D-6	0	25124	1	13618	11893	35249	7541	14674	38947	11384		11516	16994.70
UPI000221FB6D-5	0	57921		13618	45828				38947				39078.50
UPI000221FB6D-4	0	110322		13618	52445				38947				53833.00
UPI000221FB6D-3	0	32202		13618	26035		7541	42704	38947			11516	24651.86
UPI000221FB6D-2	0	103648		13618	68825	35249			38947				52057.40
UPI000221FB6D-10	0			13618	52445				38947				35003.33
UPI000221FB6D-1	0	47362		13618	10692		7541		38947			11516	21612.67
UPI000221FB60-9	1	26681	6585	1	15982	14798		9212	8575			3591	10678.13
UPI000221FB60-8	0	63737		13618	37672				38947		8367		32468.20
UPI000221FB60-7	0	18232		13618	37672				24825			11516	21172.60
UPI000221FB60-6	0	12255	1	13618	8664	10590	7541	6862	11765	452		11516	8326.40
UPI000221FB60-5	0	54910		13618	68825				38947				44075.00
UPI000221FB60-4	0	97246		13618	68825				38947				54659.00
UPI000221FB60-3	0	14802		13618	52445		7541	41623	38947			11516	25784.57
UPI000221FB60-2	0	87523		13618	68825	16686			38947				45119.80
UPI000221FB60-10	0			13618	52445				38947				35003.33
UPI000221FB60-1	0	34537		13618	16464		1		15885			11516	15336.83
UPI000221FB33-9	1	21125	6585	1	68825	25079		9069	13694			10454	19354.00
UPI000221FB33-8	0	75134		13618	27727				38947		4330		31951.20
UPI000221FB33-7	0	20615		13618	52445				32447			11516	26128.20
UPI000221FB33-6	0	7916	1	1	5394	15966	7541	9840	952	2426		11516	6155.30
UPI000221FB33-5	0	35711		13618	41263				11596				25547.00
UPI000221FB33-4	0	98147		13618	37672				32447				45471.00
UPI000221FB33-3	0	40977		13618	45828		7541	45182	38947			11516	29087.00
UPI000221FB33-2	0	84148		13618	45828	35249			38947				43558.00
UPI000221FB33-10	0			13618	52445				38947				35003.33
UPI000221FB33-1	0	31026		13618	24601		7541		13828			11516	17021.67
UPI000221FAD0-9	1	16823	6585	1	68825	18178		36342	8575			6326	20206.88
UPI000221FAD0-8	0	69674		13618	15556				38947		7488		29056.60
UPI000221FAD0-7	0	24249		1	27727				32714			11516	19241.40
UPI000221FAD0-6	0	12839	6585	1	45828	25079	7541	25205	32714	3976		11516	17128.40
UPI000221FAD0-5	0	41088		13618	68825				38947				40619.50
UPI000221FAD0-4	0	93028		13618	68825				38947				53604.50
UPI000221FAD0-3	0	23072		13618	68825		7541	17309	38947			11516	25832.57
UPI000221FAD0-2	0	87716		13618	68825	18178			24646				42596.60
UPI000221FAD0-10	0			13618	68825				11765				31402.67
UPI000221FAD0-1	0	28680		13618	5565		7541		38947			11516	17644.50
UPI000221FAC4-9	1	5757	6585	1	52445	35249		29969	721			2945	16709.00
UPI000221FAC4-8	0	52639		13618	372				38947		655		21246.20
UPI000221FAC4-7	0	60919		13618	52445				38947			11516	35489.00
UPI000221FAC4-6	0	12979	1	13618	41263	12124	1	1913	958	3590		11516	9796.30
UPI000221FAC4-5	0	57248		13618	68825				38947				44659.50
UPI000221FAC4-4	0	103617		13618	68825				38947				56251.75
UPI000221FAC4-3	0	71629		13618	68825		7541	42704	38947			11516	36397.14
UPI000221FAC4-2	0	99229		13618	68825	20008			38947				48125.40
UPI000221FAC4-10	0			13618	52445				38947				35003.33
UPI000221FAC4-1	0	24552		13618	41263		7541		38947			11516	22906.17
UPI000221FA84-9	0	48910	1	13618	52445	25079		37696	16139			11516	25675.50
UPI000221FA84-8	0	57174		13618	45828				38947		191		31151.60
UPI000221FA84-7	0	3826		13618	45828				5787			11516	16115.00
UPI000221FA84-6	0	27910	6585	1	1830	14490	7541	16403	16139	3730		7945	10257.40
UPI000221FA84-5	0	91660		13618	68825				38947				53262.50
UPI000221FA84-4	0	70587		13618	68825				38947				47994.25
UPI000221FA84-3	0	65892		13618	68825		7541	20445	38947			11516	32397.71
UPI000221FA84-2	0	88366		13618	68825	35249			38947				49001.00
UPI000221FA84-10	0			13618	68825				38947				40463.33
UPI000221FA84-1	0	19329		13618	23338		7541		10346			11516	14281.33
UPI000221FA83-9	0	26066	6585	13618	12449	19258		11509	24825			5461	14971.38
UPI000221FA83-8	0	59568		13618	37672				38947		11215		32204.00
UPI000221FA83-7	0	13198		13618	32011				13838			11516	16836.20
UPI000221FA83-6	0	17729	6585	1	27727	25079	7541	43082	24825	8442		11516	17252.70
UPI000221FA83-5	0	55969		13618	68825				13699				38027.75
UPI000221FA83-4	0	54439		13618	68825				38947				43957.25
UPI000221FA83-3	0	60753		13618	68825		7541	16744	24825			11516	29117.43
UPI000221FA83-2	0	54118		13618	68825	25079			13699				35067.80
UPI000221FA83-10	0			13618	52445				32714				32925.67
UPI000221FA83-1	0	13374		13618	8479		7541		20075			11516	12433.83
UPI000221FA75-9	1	3694	1	13618	13012	6563		10411	958			5961	6777.25
UPI000221FA75-8	0	49508		13618	32011				38947		2219		27260.60
UPI000221FA75-7	0	56195		1	45828				38947			11516	30497.40
UPI000221FA75-6	0	34522	6585	13618	10479	13574	7541	11311	38947	1018		11516	14911.10
UPI000221FA75-5	0	32058		13618	68825				38947				38362.00
UPI000221FA75-4	0	79152		13618	68825				38947				50135.50
UPI000221FA75-3	0	59131		13618	41263		7541	36119	38947			11516	29733.57
UPI000221FA75-2	0	75574		13618	68825	20008			38947				43394.40
UPI000221FA75-10	0			13618	41263				38947				31276.00
UPI000221FA75-1	0	34398		13618	18805		1		38947			11516	19547.50
UPI000221F9ED-9	1	5522	6585	13618	11640	11133		2729	958			7806	7498.88
UPI000221F9ED-8	0	100834		13618	18805				38947		3750		35190.80
UPI000221F9ED-7	0	16439		13618	17004				38947			11516	19504.80
UPI000221F9ED-6	0	39837	1	13618	27727	21036	7541	20518	38947	2590		11516	18333.10
UPI000221F9ED-5	0	29420		13618	52445				38947				33607.50
UPI000221F9ED-4	0	107812		13618	68825				38947				57300.50
UPI000221F9ED-3	0	55424		13618	37672		7541	45626	38947			11516	30049.14
UPI000221F9ED-2	0	99709		13618	52445	16686			38947				44281.00
UPI000221F9ED-10	0			13618	34664				38947				29076.33
UPI000221F9ED-1	0	35242		13618	24601		1		38947			11516	20654.17
UPI000221F9E3-9	0	32384	6585	1	68825	35249		27826	8575			11516	23870.13
UPI000221F9E3-8	0	81507		13618	22225				38947		10590		33377.40
UPI000221F9E3-7	0	10631		13618	27727				38947			11516	20487.80
UPI000221F9E3-6	0	11435	1	13618	52445	35249	1	14188	8575	2566		8205	14628.30
UPI000221F9E3-5	0	55068		13618	34664				38947				35574.25
UPI000221F9E3-4	0	102901		13618	37672				38947				48284.50
UPI000221F9E3-3	0	51240		13618	45828		7541	21312	38947			11516	27143.14
UPI000221F9E3-2	0	99194		13618	23338	35249			38947				42069.20
UPI000221F9E3-10	0			13618	41263				38947				31276.00
UPI000221F9E3-1	1	17524		13618	7647		7541		13838			11516	11947.33
UPI000221F9E2-9	0	42033	6585	1	68825	35249		33603	20075			11516	27235.88
UPI000221F9E2-8	0	81535		13618	24601				38947		8251		33390.40
UPI000221F9E2-7	0	8004		1	29684				20075			11516	13856.00
UPI000221F9E2-6	0	15316	6585	13618	37672	25079	7541	27975	32714	7203		11516	18521.90
UPI000221F9E2-5	0	70631		13618	34664				20075				34747.00
UPI000221F9E2-4	0	81395		13618	41263				38947				43805.75
UPI000221F9E2-3	0	34944		13618	8866		7541	3984	38947			3674	15939.14
UPI000221F9E2-2	0	88842		13618	26035	7467			10341				29260.60
UPI000221F9E2-10	0			13618	24601				32699				23639.33
UPI000221F9E2-1	1	18383		13618	34664		1		711			11516	13148.83
UPI000221F9E1-9	0	50387	6585	1	68825	35249		29658	38947			11516	30146.00
UPI000221F9E1-8	0	90311		13618	37672				24825		8251		34935.40
UPI000221F9E1-7	0	6873		1	18805				7217			6598	7898.80
UPI000221F9E1-6	0	12562	6585	1	45828	25079	7541	17945	24825	8157		11516	16003.90
UPI000221F9E1-5	0	72274		1	68825				38947				45011.75
UPI000221F9E1-4	0	70557		13618	68825				38947				47986.75
UPI000221F9E1-3	0	73303		13618	68825		7541	19089	38947			11516	33262.71
UPI000221F9E1-2	0	94307		13618	68825	35249			24825				47364.80
UPI000221F9E1-10	0			13618	68825				38947				40463.33
UPI000221F9E1-1	1	17779		1	3421		7541		5787			11516	7674.17
UPI000221F9D6-9	0	51074	1	13618	68825	18683		43846	38947			11516	30813.75
UPI000221F9D6-8	0	95282		13618	34664				38947		7843		38070.80
UPI000221F9D6-7	0	80549		13618	52445				38947			11516	39415.00
UPI000221F9D6-6	0	64933	6585	13618	52445	25079	7541	31601	38947	5504		11516	25776.90
UPI000221F9D6-5	0	1001		13618	37672				8575				15216.50
UPI000221F9D6-4	0	110797		13618	24601				38947				46990.75
UPI000221F9D6-3	0	54738		13618	32011		1	5354	38947			634	20757.57
UPI000221F9D6-2	0	92879		13618	5394	25079			38947				35183.40
UPI000221F9D6-10	1			1	34664				13838				16167.67
UPI000221F9D6-1	0	66014		13618	41263		7541		38947			11516	29816.50
UPI000221F97D-9	1	2858	6585	1	16464	5789		7562	958			1172	5173.63
UPI000221F97D-8	0	88806		13618	29684				38947		8508		35912.60
UPI000221F97D-7	0	60270		13618	52445				38947			11516	35359.20
UPI000221F97D-6	0	35920	1	13618	12176	16188	7541	13392	38947	2141		11516	15144.00
UPI000221F97D-5	0	31852		13618	68825				38947				38310.50
UPI000221F97D-4	0	104714		13618	68825				38947				56526.00
UPI000221F97D-3	0	63066		13618	68825		7541	45626	38947			11516	35591.29
UPI000221F97D-2	0	84466		13618	68825	17750			38947				44721.20
UPI000221F97D-10	0			13618	52445				38947				35003.33
UPI000221F97D-1	0	35513		13618	10931		7541		38947			11516	19677.67
UPI000221F97C-9	1	2852	6585	1	15982	5789		7562	958			1172	5112.63
UPI000221F97C-8	0	83962		13618	32011				38947		191		33745.80
UPI000221F97C-7	0	60204		13618	52445				38947			11516	35346.00
UPI000221F97C-6	0	34990	1	13618	12176	16188	7541	13392	38947	2128		11516	15049.70
UPI000221F97C-5	0	31784		13618	68825				38947				38293.50
UPI000221F97C-4	0	104813		13618	68825				38947				56550.75
UPI000221F97C-3	0	63820		13618	68825		7541	45626	38947			11516	35699.00
UPI000221F97C-2	0	84110		13618	68825	17750			38947				44650.00
UPI000221F97C-10	0			13618	52445				38947				35003.33
UPI000221F97C-1	0	36278		13618	10931		7541		38947			11516	19805.17
UPI000221F93A-9	0	57918	1	13618	68825	35249		21941	4500			7844	26237.00
UPI000221F93A-8	0	77587		13618	45828				38947		6338		36463.60
UPI000221F93A-7	0	5780		1	8303				24825			11516	10085.00
UPI000221F93A-6	0	12029	6585	13618	37672	35249	1	16718	32714	11384		11516	17748.60
UPI000221F93A-5	0	95415		13618	68825				38947				54201.25
UPI000221F93A-4	0	111794		13618	68825				38947				58296.00
UPI000221F93A-3	0	65746		13618	68825		7541	27397	38947			11516	33370.00
UPI000221F93A-2	0	106288		13618	68825	35249			38947				52585.40
UPI000221F93A-10	0			13618	68825				38947				40463.33
UPI000221F93A-1	1	20787		13618	9622		7541		24825			11516	14651.50
UPI000221F939-9	0	78006	1	1	15556	35249		5211	7217			2413	17956.75
UPI000221F939-8	0	84131		13618	41263				38947		6338		36859.40
UPI000221F939-7	0	2962		13618	9035				38947			11516	15215.60
UPI000221F939-6	0	13309	6585	13618	32011	35249	7541	16154	16139	11384		11516	16350.60
UPI000221F939-5	0	104854		13618	68825				38947				56561.00
UPI000221F939-4	0	113825		13618	68825				38947				58803.75
UPI000221F939-3	0	56991		13618	68825		7541	41302	38947			11516	34105.71
UPI000221F939-2	0	109598		13618	68825	35249			38947				53247.40
UPI000221F939-10	0			13618	68825				38947				40463.33
UPI000221F939-1	1	52784		13618	15556		7541		38947			11516	23327.00
UPI000221F915-9	0	30095	6585	13618	8479	11672		1429	11765			11516	11894.88
UPI000221F915-8	0	82158		13618	12176				38947		566		29493.00
UPI000221F915-7	0	10684		1	52445				3209			11516	15571.00
UPI000221F915-6	0	18687	1	13618	34664	12956	7541	38733	38947	1955		10251	17735.30
UPI000221F915-5	0	23432		13618	68825				13838				29928.25
UPI000221F915-4	0	93187		13618	68825				38947				53644.25
UPI000221F915-3	0	20845		13618	68825		7541	43846	38947			11516	29305.43
UPI000221F915-2	0	75901		13618	68825	17750			38947				43008.20
UPI000221F915-10	0			13618	52445				38947				35003.33
UPI000221F915-1	0	51812		13618	24601		7541		38947			11516	24672.50
UPI000221F90A-9	1	7250	6585	1	8303	11236		428	2107			2583	4811.63
UPI000221F90A-8	0	75585		13618	41263				38947		1177		34118.00
UPI000221F90A-7	0	8141		1	41263				38947			11516	19973.60
UPI000221F90A-6	0	31898	1	13618	34664	25079	7541	40096	38947	3778		11516	20713.80
UPI000221F90A-5	0	98119		1	68825				38947				51473.00
UPI000221F90A-4	0	108142		13618	68825				38947				57383.00
UPI000221F90A-3	0	65779		13618	68825		7541	44298	38947			11516	35789.14
UPI000221F90A-2	0	108295		13618	68825	35249			38947				52986.80
UPI000221F90A-10	0			13618	52445				38947				35003.33
UPI000221F90A-1	0	39533		13618	10931		7541		38947			11516	20347.67
UPI000221F8C0-9	1	31008	1	13618	3672	6073		656	179			4648	7481.88
UPI000221F8C0-8	0	64834		13618	45828				38947		10297		34704.80
UPI000221F8C0-7	1	19303		1	37672				38947			11516	21487.80
UPI000221F8C0-6	0	22319	6585	13618	34664	25079	7541	27245	10319	1345		11516	16023.10
UPI000221F8C0-5	0	22183		13618	68825				38947				35893.25
UPI000221F8C0-4	0	79907		13618	68825				38947				50324.25
UPI000221F8C0-3	0	47669		13618	68825		7541	44717	38947			11516	33261.86
UPI000221F8C0-2	0	78196		13618	68825	25079			38947				44933.00
UPI000221F8C0-10	0			13618	52445				38947				35003.33
UPI000221F8C0-1	0	11337		13618	23338		1		38947			11516	16459.50
UPI000221F857-9	1	29908	1	13618	12743	5789		9473	2107			7473	10139.00
UPI000221F857-8	0	104904		13618	34664				38947		4491		39324.80
UPI000221F857-7	0	9458		13618	18805				38947			11516	18468.80
UPI000221F857-6	0	31625	6585	13618	32011	22610	7541	13377	38947	3338		11516	18116.80
UPI000221F857-5	0	36068		1	68825				38947				35960.25
UPI000221F857-4	0	107181		13618	68825				38947				57142.75
UPI000221F857-3	0	10551		13618	52445		7541	37696	38947			11516	24616.29
UPI000221F857-2	0	99832		13618	68825	35249			38947				51294.20
UPI000221F857-10	0			13618	41263				38947				31276.00
UPI000221F857-1	0	48117		13618	10692		7541		38947			11516	21738.50
UPI000221F856-9	1	6481	1	13618	6241	5789		3655	2107			6553	5555.63
UPI000221F856-8	0	91333		13618	34664				38947		6442		37000.80
UPI000221F856-7	0	13983		1	22225				38947			11516	17334.40
UPI000221F856-6	0	45825	6585	13618	34664	22610	7541	17784	38947	3319		11516	20240.90
UPI000221F856-5	0	30408		1	68825				38947				34545.25
UPI000221F856-4	0	88828		13618	68825				38947				52554.50
UPI000221F856-3	0	40858		13618	52445		7541	38480	38947			11516	29057.86
UPI000221F856-2	0	92212		13618	68825	35249			38947				49770.20
UPI000221F856-10	0			13618	41263				38947				31276.00
UPI000221F856-1	0	40882		13618	23338		7541		38947			11516	22640.33
UPI000221F853-9	1	7060	1	13618	5896	6073		1370	2107			5257	5172.75
UPI000221F853-8	0	96494		13618	52445				38947		5635		41427.80
UPI000221F853-7	0	14538		1	45828				38947			11516	22166.00
UPI000221F853-6	0	23543	6585	13618	41263	25079	7541	37230	38947	3599		11516	20892.10
UPI000221F853-5	0	77404		13618	68825				38947				49698.50
UPI000221F853-4	0	104431		13618	68825				38947				56455.25
UPI000221F853-3	0	25467		13618	68825		7541	24865	38947			11516	27254.14
UPI000221F853-2	0	91984		13618	68825	22610			38947				47196.80
UPI000221F853-10	0			13618	68825				38947				40463.33
UPI000221F853-1	0	61300		13618	13321		7541		38947			11516	24373.83
UPI000221F852-9	1	5395	1	13618	938	6073		2694	2107			3231	4257.13
UPI000221F852-8	0	88610		13618	52445				38947		9602		40644.40
UPI000221F852-7	0	21765		1	52445				38947			11516	24934.80
UPI000221F852-6	0	23424	6585	13618	45828	25079	7541	39283	38947	4344		11516	21616.50
UPI000221F852-5	0	52797		13618	68825				38947				43546.75
UPI000221F852-4	0	108546		13618	68825				38947				57484.00
UPI000221F852-3	0	27337		13618	68825		7541	32161	38947			11516	28563.57
UPI000221F852-2	0	99649		13618	68825	22610			38947				48729.80
UPI000221F852-10	0			13618	68825				38947				40463.33
UPI000221F852-1	0	56812		13618	27727		7541		38947			11516	26026.83
UPI000221F7DE-9	0	36623	6585	13618	68825	25079		15586	20075			11516	24738.38
UPI000221F7DE-8	0	89662		13618	24601				38947		2466		33858.80
UPI000221F7DE-7	0	7212		1	37672				8575			11516	12995.20
UPI000221F7DE-6	0	14007	6585	1	52445	25079	1	23224	24825	5499		10356	16202.20
UPI000221F7DE-5	0	61941		13618	45828				38947				40083.50
UPI000221F7DE-4	0	100912		13618	45828				38947				49826.25
UPI000221F7DE-3	0	29073		13618	68825		7541	21312	38947			11516	27261.71
UPI000221F7DE-2	0	98150		13618	52445	35249			38947				47681.80
UPI000221F7DE-10	0			13618	52445				38947				35003.33
UPI000221F7DE-1	1	30200		13618	3165		7541		38947			11516	17497.83
UPI000221F766-9	1	16368	6585	1	68825	25079		30587	38947			11516	24738.50
UPI000221F766-8	0	85070		13618	5565				16139		110		24100.40
UPI000221F766-7	0	19422		13618	52445				16139			11516	22628.00
UPI000221F766-6	0	15241	6585	13618	52445	25079	7541	17388	38947	3256		11516	19161.60
UPI000221F766-5	0	76182		13618	37672				38947				41604.75
UPI000221F766-4	0	101779		13618	32011				38947				46588.75
UPI000221F766-3	0	44376		13618	52445		7541	18831	38947			5804	25937.43
UPI000221F766-2	0	86129		13618	45828	35249			38947				43954.20
UPI000221F766-10	0			13618	41263				38947				31276.00
UPI000221F766-1	0	12627		13618	18167		1		5787			11516	10286.00
UPI000221F6C0-9	1	3760	6585	1	6405	16984		7404	11765			2995	6987.38
UPI000221F6C0-8	0	41430		13618	37672				24825		8544		25217.80
UPI000221F6C0-7	0	82152		13618	52445				24825			11516	36911.20
UPI000221F6C0-6	0	21443	1	13618	17567	18683	1	31601	24825	4803		11516	14405.80
UPI000221F6C0-5	0	83988		13618	68825				38947				51344.50
UPI000221F6C0-4	0	102530		13618	68825				38947				55980.00
UPI000221F6C0-3	0	103608		13618	68825		7541	38733	38947			11516	40398.29
UPI000221F6C0-2	0	108199		13618	68825	35249			38947				52967.60
UPI000221F6C0-10	0			13618	52445				38947				35003.33
UPI000221F6C0-1	0	21770		13618	20339		7541		13838			11516	14770.33
UPI000221F62D-9	0	14187	6585	13618	41263	22610		35451	10346			11516	19447.00
UPI000221F62D-8	0	10261		1	27727				38947		9026		17192.40
UPI000221F62D-7	0	58833		13618	17567				38947			11516	28096.20
UPI000221F62D-6	0	31938	6585	13618	13012	25079	7541	28402	38947	4050		6732	17590.40
UPI000221F62D-5	0	51768		13618	52445				20075				34476.50
UPI000221F62D-4	0	95697		13618	52445				38947				50176.75
UPI000221F62D-3	0	25672		13618	52445		7541	34203	38947			11516	26277.43
UPI000221F62D-2	0	82950		13618	52445	25079			38947				42607.80
UPI000221F62D-10	0			13618	68825				38947				40463.33
UPI000221F62D-1	1	31524		13618	10931		1		16139			11516	13954.83
UPI000221F62B-9	1	6115	1	1	15127	16426		14001	10346			1375	7924.00
UPI000221F62B-8	0	67096		13618	37672				38947		1977		31862.00
UPI000221F62B-7	0	19360		13618	34664				38947			11516	23621.00
UPI000221F62B-6	0	28267	6585	13618	20339	19258	7541	22431	38947	6074		11516	17457.60
UPI000221F62B-5	0	60532		13618	68825				38947				45480.50
UPI000221F62B-4	0	92018		13618	68825				38947				53352.00
UPI000221F62B-3	0	33439		13618	52445		7541	16099	13838			11516	21213.71
UPI000221F62B-2	0	75170		13618	68825	35249			38947				46361.80
UPI000221F62B-10	0			13618	52445				24825				30296.00
UPI000221F62B-1	0	35025		13618	7957		7541		38947			11516	19100.67
UPI000221F5FF-9	1	6975	6585	1	3891	10018		4321	2107			5609	4938.38
UPI000221F5FF-8	0	54725		13618	37672				38947		2896		29571.60
UPI000221F5FF-7	0	46366		13618	52445				38947			11516	32578.40
UPI000221F5FF-6	0	39483	1	13618	32011	9031	7541	16125	38947	1333		11516	16960.60
UPI000221F5FF-5	0	10628		13618	68825				38947				33004.50
UPI000221F5FF-4	0	103958		13618	68825				38947				56337.00
UPI000221F5FF-3	0	71129		13618	68825		7541	43846	38947			11516	36488.86
UPI000221F5FF-2	0	102231		13618	68825	35249			38947				51774.00
UPI000221F5FF-10	0			13618	52445				38947				35003.33
UPI000221F5FF-1	0	33935		13618	21267		7541		38947			11516	21137.33
UPI000221F5ED-9	1	3937	1	1	4529	4853		50	2107			1193	2083.88
UPI000221F5ED-8	0	81956		13618	45828				38947		9390		37947.80
UPI000221F5ED-7	0	43766		13618	52445				38947			11516	32058.40
UPI000221F5ED-6	0	34358	6585	13618	37672	14934	7541	25573	38947	993		11516	19173.70
UPI000221F5ED-5	0	48179		13618	68825				38947				42392.25
UPI000221F5ED-4	0	98427		13618	68825				38947				54954.25
UPI000221F5ED-3	0	24644		13618	68825		1	43453	38947			11516	28714.86
UPI000221F5ED-2	0	92232		13618	68825	25079			38947				47740.20
UPI000221F5ED-10	0			13618	52445				38947				35003.33
UPI000221F5ED-1	0	39861		13618	17567		7541		38947			11516	21508.33
UPI000221F5EC-9	1	3316	1	1	4323	4853		21	2107			1193	1976.88
UPI000221F5EC-8	0	86869		13618	45828				38947		9390		38930.40
UPI000221F5EC-7	0	46649		13618	52445				38947			11516	32635.00
UPI000221F5EC-6	0	43131	6585	13618	37672	14934	7541	23677	38947	1044		11516	19866.50
UPI000221F5EC-5	0	47760		13618	68825				38947				42287.50
UPI000221F5EC-4	0	98831		13618	68825				38947				55055.25
UPI000221F5EC-3	0	24733		13618	68825		1	43846	38947			11516	28783.71
UPI000221F5EC-2	0	86294		13618	68825	25079			38947				46552.60
UPI000221F5EC-10	0			13618	52445				38947				35003.33
UPI000221F5EC-1	0	43335		13618	18167		7541		38947			11516	22187.33
UPI000221F5D4-9	0	36102	6585	13618	52445	35249		24059	38947			10175	27147.50
UPI000221F5D4-8	0	62795		1	34664				38947		3789		28039.20
UPI000221F5D4-7	0	25577		1	34664				2100			11516	14771.60
UPI000221F5D4-6	0	6375	1	13618	8866	14798	1	7641	20075	5993		11516	8888.40
UPI000221F5D4-5	0	64736		13618	52445				20053				37713.00
UPI000221F5D4-4	0	103440		13618	68825				38947				56207.50
UPI000221F5D4-3	0	24915		13618	41263		7541	38994	38947			11516	25256.29
UPI000221F5D4-2	0	58426		13618	68825	35249			38947				43013.00
UPI000221F5D4-10	0			13618	68825				38947				40463.33
UPI000221F5D4-1	0	26017		13618	11160		7541		8554			11516	13067.67
UPI000221F52D-9	1	12514	6585	13618	9224	4853		2374	3209			3639	7002.00
UPI000221F52D-8	0	68200		13618	41263				38947		7391		33883.80
UPI000221F52D-7	0	22135		1	45828				38947			11516	23685.40
UPI000221F52D-6	0	17290	1	13618	22225	13725	7541	18831	24825	4819		11516	13439.10
UPI000221F52D-5	0	18162		13618	68825				38947				34888.00
UPI000221F52D-4	0	81557		13618	68825				38947				50736.75
UPI000221F52D-3	0	43414		13618	52445		7541	44298	38947			11516	30254.14
UPI000221F52D-2	0	92622		13618	68825	35249			38947				49852.20
UPI000221F52D-10	0			13618	52445				38947				35003.33
UPI000221F52D-1	0	42518		13618	11160		7541		38947			11516	20883.33
UPI000221F404-9	1	6143	1	1	2100	6073		3518	2107			993	2617.00
UPI000221F404-8	0	51668		13618	52445				38947		1462		31628.00
UPI000221F404-7	0	58620		13618	45828				38947			11516	33705.80
UPI000221F404-6	0	13096	6585	13618	37672	18683	1	22431	38947	4307		11516	16685.60
UPI000221F404-5	0	46172		13618	68825				38947				41890.50
UPI000221F404-4	0	102778		13618	68825				38947				56042.00
UPI000221F404-3	0	55180		13618	68825		7541	27543	38947			11516	31881.43
UPI000221F404-2	0	71149		13618	68825	35249			38947				45557.60
UPI000221F404-10	0			13618	68825				38947				40463.33
UPI000221F404-1	0	34226		13618	24601		7541		38947			11516	21741.50
UPI000221F3F9-9	1	7701	1	1	52445	16188		18303	20075			7868	15322.75
UPI000221F3F9-8	0	63221		13618	41263				38947		6856		32781.00
UPI000221F3F9-7	0	70330		13618	68825				38947			11516	40647.20
UPI000221F3F9-6	0	18251	6585	13618	601	13474	7541	3812	4500	1803		11516	8170.10
UPI000221F3F9-5	0	26367		13618	68825				38947				36939.25
UPI000221F3F9-4	0	65232		13618	68825				38947				46655.50
UPI000221F3F9-3	0	33157		13618	68825		7541	44298	38947			11516	31128.86
UPI000221F3F9-2	0	38838		13618	68825	21036			38947				36252.80
UPI000221F3F9-10	0			13618	68825				38947				40463.33
UPI000221F3F9-1	0	41980		13618	29684		1		38947			11516	22624.33
UPI000221F3F7-9	1	13867	1	13618	4114	11043		3693	5787			10563	7835.75
UPI000221F3F7-8	0	91517		13618	32011				38947		9725		37163.60
UPI000221F3F7-7	0	11148		1	41263				38947			11516	20575.00
UPI000221F3F7-6	0	31865	6585	13618	32011	25079	7541	14915	20075	3612		11516	16681.70
UPI000221F3F7-5	0	18878		13618	68825				38947				35067.00
UPI000221F3F7-4	0	93265		13618	68825				38947				53663.75
UPI000221F3F7-3	0	33797		13618	68825		7541	43082	38947			11516	31046.57
UPI000221F3F7-2	0	92375		13618	68825	25079			38947				47768.80
UPI000221F3F7-10	0			13618	41263				38947				31276.00
UPI000221F3F7-1	0	49232		13618	29684		7541		38947			11516	25089.67
UPI000221F316-9	1	17382	1	1	11160	7467		1261	7217			3066	5944.38
UPI000221F316-8	0	98760		13618	45828				38947		8516		41133.80
UPI000221F316-7	0	22857		1	34664				38947			11516	21597.00
UPI000221F316-6	0	10545	6585	1	32011	19258	7541	30433	13838	3837		11516	13556.50
UPI000221F316-5	0	61627		13618	68825				38947				45754.25
UPI000221F316-4	0	96793		13618	68825				38947				54545.75
UPI000221F316-3	0	13994		13618	68825		7541	43846	38947			11516	28326.71
UPI000221F316-2	0	76649		13618	68825	25079			38947				44623.60
UPI000221F316-10	0			13618	68825				38947				40463.33
UPI000221F316-1	0	63293		13618	8303		7541		38947			11516	23869.67
UPI000221F2ED-9	0	53810	6585	1	52445	35249		24865	8575			11516	24130.75
UPI000221F2ED-8	0	63339		13618	37672				38947		6023		31919.80
UPI000221F2ED-7	0	23360		13618	41263				38947			11516	25740.80
UPI000221F2ED-6	0	8753	6585	13618	5721	16426	7541	6481	7217	715		7757	8081.40
UPI000221F2ED-5	0	93100		13618	68825				38947				53622.50
UPI000221F2ED-4	0	110424		13618	68825				38947				57953.50
UPI000221F2ED-3	0	80687		13618	68825		7541	41980	38947			11516	37587.71
UPI000221F2ED-2	0	106574		13618	68825	35249			38947				52642.60
UPI000221F2ED-10	0			13618	68825				38947				40463.33
UPI000221F2ED-1	1	7501		13618	13642		1		11765			11516	9673.83
UPI000221F2E8-9	1	13773	1	13618	7808	12600		6703	958			11516	8372.13
UPI000221F2E8-8	0	42798		13618	37672				38947		5464		27699.80
UPI000221F2E8-7	0	85465		13618	37672				38947			11516	37443.60
UPI000221F2E8-6	0	10485	6585	1	19564	12003	1	11522	38947	1530		8271	10890.90
UPI000221F2E8-5	0	39004		13618	68825				38947				40098.50
UPI000221F2E8-4	0	101953		13618	68825				38947				55835.75
UPI000221F2E8-3	0	44967		13618	68825		7541	33603	38947			11516	31288.14
UPI000221F2E8-2	0	47400		13618	68825	21036			38947				37965.20
UPI000221F2E8-10	0			13618	52445				38947				35003.33
UPI000221F2E8-1	0	21719		13618	15556		7541		38947			11516	18149.50
UPI000221F2E7-9	1	13245	1	1	4895	12600		6703	2107			11516	6383.50
UPI000221F2E7-8	0	39803		13618	41263				38947		5464		27819.00
UPI000221F2E7-7	0	79267		13618	45828				38947			11516	37835.20
UPI000221F2E7-6	0	10375	6585	13618	24601	12003	1	11522	38947	1688		8271	12761.10
UPI000221F2E7-5	0	31890		13618	68825				38947				38320.00
UPI000221F2E7-4	0	96386		13618	68825				38947				54444.00
UPI000221F2E7-3	0	49701		13618	68825		7541	33603	38947			11516	31964.43
UPI000221F2E7-2	0	42355		13618	68825	21036			38947				36956.20
UPI000221F2E7-10	0			13618	52445				38947				35003.33
UPI000221F2E7-1	0	28912		13618	21267		7541		38947			11516	20300.17
UPI000221F2E0-9	1	7591	6585	1	12449	11883		9738	227			3509	6497.88
UPI000221F2E0-8	0	42483		13618	41263				38947		6606		28583.40
UPI000221F2E0-7	0	71825		13618	52445				38947			11516	37670.20
UPI000221F2E0-6	0	18823	1	13618	8124	9752	7541	8786	5787	452		11516	8440.00
UPI000221F2E0-5	0	76883		13618	68825				38947				49568.25
UPI000221F2E0-4	0	108197		13618	68825				38947				57396.75
UPI000221F2E0-3	0	95980		13618	52445		7541	44298	38947			11516	37763.57
UPI000221F2E0-2	0	48530		13618	68825	22610			38947				38506.00
UPI000221F2E0-10	0			13618	45828				38947				32797.67
UPI000221F2E0-1	0	12852		13618	26035		1		38947			11516	17161.50
UPI000221F282-9	0	29513	6585	13618	68825	25079		31126	20075			11516	25792.13
UPI000221F282-8	0	48503		13618	27727				32714		5247		25561.80
UPI000221F282-7	0	48947		13618	27727				32714			11516	26904.40
UPI000221F282-6	0	37585	6585	13618	41263	18683	7541	12439	32714	7537		11516	18948.10
UPI000221F282-5	0	98969		13618	68825				38947				55089.75
UPI000221F282-4	0	108651		13618	68825				38947				57510.25
UPI000221F282-3	0	88672		13618	68825		7541	33603	38947			11516	37531.71
UPI000221F282-2	0	62478		13618	68825	35249			38947				43823.40
UPI000221F282-10	0			13618	68825				38947				40463.33
UPI000221F282-1	1	2394		1	2631		1		4500			4119	2274.33
UPI000221F25D-9	1	22042	6585	1	41263	7888		9852	958			5225	11726.75
UPI000221F25D-8	0	67089		13618	9224				38947		2176		26210.80
UPI000221F25D-7	0	18640		13618	18805				38947			11516	20305.20
UPI000221F25D-6	0	18011	1	13618	15982	22610	7541	5383	38947	3398		11516	13700.70
UPI000221F25D-5	0	24224		13618	52445				38947				32308.50
UPI000221F25D-4	0	71836		13618	52445				38947				44211.50
UPI000221F25D-3	0	33678		13618	52445		7541	38733	38947			11516	28068.29
UPI000221F25D-2	0	56655		13618	68825	19258			38947				39460.60
UPI000221F25D-10	0			13618	52445				38947				35003.33
UPI000221F25D-1	0	29744		13618	26035		1		38947			11516	19976.83
UPI000221F24B-9	0	29192	6585	13618	68825	35249		32505	8575			5603	25019.00
UPI000221F24B-8	0	47186		13618	32011				38947		5865		27525.40
UPI000221F24B-7	0	49696		13618	45828				38947			11516	31921.00
UPI000221F24B-6	0	30487	1	13618	32011	18178	7541	4397	20075	4792		11516	14261.60
UPI000221F24B-5	1	17218		1	21267				20075				14640.25
UPI000221F24B-4	0	93895		13618	11408				38947				39467.00
UPI000221F24B-3	0	12695		13618	19564		7541	42704	38947			11516	20940.71
UPI000221F24B-2	0	70593		13618	23338	15741			16139				27885.80
UPI000221F24B-10	0			13618	27727				38947				26764.00
UPI000221F24B-1	0	22544		13618	41263		1		38947			11516	21314.83
UPI000221F24A-9	0	20481	6585	13618	68825	35249		32505	16139			5603	24875.63
UPI000221F24A-8	0	60508		13618	29684				38947		5865		29724.40
UPI000221F24A-7	0	44256		13618	52445				38947			11516	32156.40
UPI000221F24A-6	0	30356	1	13618	29684	18178	7541	4397	38947	4982		11516	15922.00
UPI000221F24A-5	1	10724		1	24601				16139				12866.25
UPI000221F24A-4	0	84042		13618	9403				38947				36502.50
UPI000221F24A-3	0	26152		13618	27727		7541	42704	38947			11516	24029.29
UPI000221F24A-2	0	70973		13618	22225	15741			7217				25954.80
UPI000221F24A-10	0			13618	27727				38947				26764.00
UPI000221F24A-1	0	24104		13618	45828		1		38947			11516	22335.67
UPI000221F1DD-9	1	42274	1	13618	27727	11133		5475	2107			2794	13141.13
UPI000221F1DD-8	0	90992		13618	26035				38947		2787		34475.80
UPI000221F1DD-7	0	9015		1	68825				38947			11516	25660.80
UPI000221F1DD-6	0	27477	6585	13618	29684	16686	7541	23224	38947	4500		11516	17977.80
UPI000221F1DD-5	0	41802		13618	37672				38947				33009.75
UPI000221F1DD-4	0	106767		13618	34664				38947				48499.00
UPI000221F1DD-3	0	10848		13618	17004		7541	36540	38947			11516	19430.57
UPI000221F1DD-2	0	84637		13618	18805	11779			38947				33557.20
UPI000221F1DD-10	0			13618	32011				38947				28192.00
UPI000221F1DD-1	0	38134		13618	15556		7541		38947			11516	20885.33
UPI000221F1B4-9	1	31521	6585	1	68825	35249		39811	38947			8540	28684.88
UPI000221F1B4-8	0	44329		13618	23338				38947		4110		24868.40
UPI000221F1B4-7	0	61190		13618	26035				38947			11516	30261.20
UPI000221F1B4-6	0	14873	6585	13618	37672	15117	1	19982	16139	4736		11516	14023.90
UPI000221F1B4-5	0	72701		13618	68825				38947				48522.75
UPI000221F1B4-4	0	103547		13618	68825				38947				56234.25
UPI000221F1B4-3	0	60443		13618	68825		7541	14343	38947			11516	30747.57
UPI000221F1B4-2	0	70165		13618	68825	18178			38947				41946.60
UPI000221F1B4-10	0			13618	68825				38947				40463.33
UPI000221F1B4-1	0	4578		13618	3891		7541		7217			11516	8060.17
UPI000221F1A2-9	0	70987	6585	13618	68825	35249		44298	16139			6267	32746.00
UPI000221F1A2-8	0	97799		13618	45828				38947		10280		41294.40
UPI000221F1A2-7	0	77286		13618	52445				24825			11516	35938.00
UPI000221F1A2-6	0	64374	6585	13618	41263	15304	7541	13802	38947	3456		11516	21640.60
UPI000221F1A2-5	1	12131		1	26035				38947				19278.50
UPI000221F1A2-4	0	94577		13618	10692				38947				39458.50
UPI000221F1A2-3	0	8684		13618	14351		1	5031	20075			11516	10468.00
UPI000221F1A2-2	0	88285		13618	19564	1			24825				29258.60
UPI000221F1A2-10	0			13618	32011				16139				20589.33
UPI000221F1A2-1	0	71852		13618	52445		7541		20075			11516	29507.83
UPI000221F1A1-9	0	71117	6585	13618	68825	35249		44298	38947			10886	36190.63
UPI000221F1A1-8	0	85731		13618	45828				38947		10093		38843.40
UPI000221F1A1-7	0	58601		13618	52445				38947			11516	35025.40
UPI000221F1A1-6	0	62106	6585	13618	41263	15304	7541	13802	38947	4152		11516	21483.40
UPI000221F1A1-5	1	7020		1	22225				4500				8436.50
UPI000221F1A1-4	0	74504		13618	10692				38947				34440.25
UPI000221F1A1-3	0	8725		13618	19564		1	5031	38947			11516	13914.57
UPI000221F1A1-2	0	100670		13618	15556	1			20075				29984.00
UPI000221F1A1-10	0			13618	32011				38947				28192.00
UPI000221F1A1-1	0	62219		13618	52445		7541		38947			11516	31047.67
UPI000221F14A-9	0	54015	6585	1	68825	25079		18869	38947			11516	27979.63
UPI000221F14A-8	0	61816		13618	52445				38947		5728		34510.80
UPI000221F14A-7	0	4005		13618	2878				2107			9917	6505.00
UPI000221F14A-6	0	36425	6585	13618	68825	25079	7541	18779	38947	6460		11516	23377.50
UPI000221F14A-5	0	57095		13618	68825				38947				44621.25
UPI000221F14A-4	0	82053		13618	68825				38947				50860.75
UPI000221F14A-3	0	70424		13618	68825		7541	36342	38947			11516	35316.14
UPI000221F14A-2	0	97671		13618	68825	35249			38947				50862.00
UPI000221F14A-10	0			13618	68825				38947				40463.33
UPI000221F14A-1	1	15115		13618	17567		7541		38947			11516	17384.00
UPI000221F138-9	1	2372	6585	1	1830	10590		13515	11765			1698	6044.50
UPI000221F138-8	0	59929		13618	45828				38947		1824		32029.20
UPI000221F138-7	0	93403		13618	68825				38947			11516	45261.80
UPI000221F138-6	0	15748	1	13618	26035	10590	7541	7318	8575	438		11516	10138.00
UPI000221F138-5	0	64981		13618	68825				38947				46592.75
UPI000221F138-4	0	111027		13618	68825				38947				58104.25
UPI000221F138-3	0	94568		13618	68825		7541	44298	38947			11516	39901.86
UPI000221F138-2	0	98195		13618	68825	25079			38947				48932.80
UPI000221F138-10	0			13618	45828				38947				32797.67
UPI000221F138-1	0	79192		13618	37672		1		38947			11516	30157.67
UPI000221F137-9	1	4552	6585	1	68825	35249		22608	38947			11516	23535.38
UPI000221F137-8	0	65622		13618	32011				38947		5606		31160.80
UPI000221F137-7	0	66488		13618	37672				38947			11516	33648.20
UPI000221F137-6	0	49003	6585	13618	68825	25079	7541	26189	38947	10630		11516	25793.30
UPI000221F137-5	0	65337		13618	68825				38947				46681.75
UPI000221F137-4	0	100995		13618	68825				38947				55596.25
UPI000221F137-3	0	96034		13618	68825		7541	19620	38947			11516	36585.86
UPI000221F137-2	0	85096		13618	68825	35249			38947				48347.00
UPI000221F137-10	0			13618	68825				38947				40463.33
UPI000221F137-1	0	9230		13618	764		1		2107			4628	5058.00
UPI000221F0E6-9	0	28918	6585	13618	68825	25079		17859	13838			8636	22919.75
UPI000221F0E6-8	0	81689		13618	29684				38947		7419		34271.40
UPI000221F0E6-7	1	6369		1	27727				7217			11516	10566.00
UPI000221F0E6-6	0	15906	1	13618	27727	12003	7541	10361	38947	971		11516	13859.10
UPI000221F0E6-5	0	59265		13618	32011				38947				35960.25
UPI000221F0E6-4	0	107918		13618	20339				38947				45205.50
UPI000221F0E6-3	0	49669		13618	37672		7541	28997	38947			11516	26851.43
UPI000221F0E6-2	0	98035		13618	41263	35249			38947				45422.40
UPI000221F0E6-10	0			13618	45828				38947				32797.67
UPI000221F0E6-1	0	25792		13618	8664		7541		38947			11516	17679.67
UPI000221F04E-9	1	2192	1	1	26035	21036		6506	8575			6205	8818.88
UPI000221F04E-8	0	66485		13618	27727				24825		9465		28424.00
UPI000221F04E-7	0	70481		13618	52445				38947			11516	37401.40
UPI000221F04E-6	0	31400	6585	13618	4529	25079	7541	15555	38947	7107		11516	16187.70
UPI000221F04E-5	0	79549		13618	68825				38947				50234.75
UPI000221F04E-4	0	107810		13618	68825				38947				57300.00
UPI000221F04E-3	0	51001		13618	52445		7541	41302	38947			11516	30910.00
UPI000221F04E-2	0	107494		13618	68825	35249			38947				52826.60
UPI000221F04E-10	0			13618	52445				38947				35003.33
UPI000221F04E-1	0	33640		13618	29684		1		20075			11516	18089.00
UPI000221F033-9	1	2783	6585	1	52445	21036		16679	4500			4911	13617.50
UPI000221F033-8	0	55994		13618	52445				38947		3844		32969.60
UPI000221F033-7	0	61697		13618	52445				38947			11516	35644.60
UPI000221F033-6	0	23300	1	13618	601	11043	1	5116	958	2846		11516	6900.00
UPI000221F033-5	0	50683		13618	68825				38947				43018.25
UPI000221F033-4	0	107373		13618	68825				38947				57190.75
UPI000221F033-3	0	49640		13618	68825		7541	42704	38947			11516	33255.86
UPI000221F033-2	0	105217		13618	68825	21036			38947				49528.60
UPI000221F033-10	0			13618	68825				38947				40463.33
UPI000221F033-1	0	46448		13618	27727		7541		38947			11516	24299.50
UPI000221EFB1-9	1	36367	6585	1	11893	9839		6808	5787			3703	10122.88
UPI000221EFB1-8	0	95730		13618	26035				38947		8646		36595.20
UPI000221EFB1-7	0	17107		13618	41263				38947			11516	24490.20
UPI000221EFB1-6	0	40120	6585	13618	26035	25079	7541	33603	16139	2983		11516	18321.90
UPI000221EFB1-5	0	16053		13618	41263				32714				25912.00
UPI000221EFB1-4	0	106036		13618	68825				38947				56856.50
UPI000221EFB1-3	0	8016		13618	29684		7541	32161	38947			11516	20211.86
UPI000221EFB1-2	0	101843		13618	32011	18683			38947				41020.40
UPI000221EFB1-10	0			13618	32011				32714				26114.33
UPI000221EFB1-1	0	60053		13618	15127		7541		24825			11516	22113.33
UPI000221EF6D-9	1	21983	6585	1	19564	14934		3307	2107			3353	8979.25
UPI000221EF6D-8	0	55075		13618	29684				38947		2397		27944.20
UPI000221EF6D-7	0	49743		13618	45828				38947			11516	31930.40
UPI000221EF6D-6	0	24214	1	13618	8303	10501	7541	15153	38947	2253		11516	13204.70
UPI000221EF6D-5	0	68449		13618	68825				38947				47459.75
UPI000221EF6D-4	0	63760		13618	52445				38947				42192.50
UPI000221EF6D-3	0	82294		13618	52445		7541	42335	38947			11516	35528.00
UPI000221EF6D-2	0	49862		13618	52445	35249			38947				38024.20
UPI000221EF6D-10	0			13618	37672				38947				30079.00
UPI000221EF6D-1	0	4437		13618	17004		1		38947			11516	14253.83
UPI000221EF6C-9	1	29529	6585	1	16464	12838		3612	958			1097	8885.50
UPI000221EF6C-8	0	84180		13618	41263				38947		3231		36247.80
UPI000221EF6C-7	0	18210		13618	17567				38947			11516	19971.60
UPI000221EF6C-6	0	3457	1	13618	9224	10693	1	19298	38947	1506		11516	10826.10
UPI000221EF6C-5	0	107726		13618	68825				38947				57279.00
UPI000221EF6C-4	0	109543		13618	68825				38947				57733.25
UPI000221EF6C-3	0	83952		13618	52445		7541	45182	38947			11516	36171.57
UPI000221EF6C-2	0	75603		13618	68825	35249			38947				46448.40
UPI000221EF6C-10	0			13618	52445				38947				35003.33
UPI000221EF6C-1	0	44854		13618	23338		7541		38947			11516	23302.33
UPI000221EF50-9	1	9124	6585	13618	68825	25079		17456	4500			11516	19587.88
UPI000221EF50-8	0	50555		13618	45828				38947		3794		30548.40
UPI000221EF50-7	0	39063		1	68825				38947			11516	31670.40
UPI000221EF50-6	0	24899	6585	13618	68825	22610	7541	29826	32714	4408		11516	22254.20
UPI000221EF50-5	0	13816		13618	45828				38947				28052.25
UPI000221EF50-4	0	74341		13618	41263				38947				42042.25
UPI000221EF50-3	0	41818		13618	18167		7541	11232	38947			6815	19734.00
UPI000221EF50-2	0	67900		13618	4323	1			38947				24957.80
UPI000221EF50-10	0			13618	45828				32714				30720.00
UPI000221EF50-1	0	42556		13618	68825		7541		32714			11516	29461.67
UPI000221EF20-9	1	8142	1	1	6061	9137		4625	7217			325	4438.63
UPI000221EF20-8	0	40524		13618	45828				38947		9490		29681.40
UPI000221EF20-7	0	40110		13618	52445				38947			11516	31327.20
UPI000221EF20-6	0	17365	6585	13618	32011	15117	7541	10613	13838	3417		11516	13162.10
UPI000221EF20-5	0	39832		13618	68825				38947				40305.50
UPI000221EF20-4	0	79367		13618	68825				38947				50189.25
UPI000221EF20-3	0	55335		13618	68825		7541	39811	38947			11516	33656.14
UPI000221EF20-2	0	70832		13618	68825	22610			38947				42966.40
UPI000221EF20-10	0			13618	68825				38947				40463.33
UPI000221EF20-1	0	22402		13618	13642		1		38947			11516	16687.67
UPI000221EF1F-9	1	6529	1	1	4529	9137		4625	7217			325	4045.50
UPI000221EF1F-8	0	33831		13618	45828				38947		9490		28342.80
UPI000221EF1F-7	0	44274		13618	52445				38947			11516	32160.00
UPI000221EF1F-6	0	22756	6585	13618	37672	15117	1	10613	13838	3417		11516	13513.30
UPI000221EF1F-5	0	48830		13618	68825				38947				42555.00
UPI000221EF1F-4	0	75361		13618	68825				38947				49187.75
UPI000221EF1F-3	0	68306		13618	68825		7541	39811	38947			11516	35509.14
UPI000221EF1F-2	0	57960		13618	68825	22610			38947				40392.00
UPI000221EF1F-10	0			13618	68825				38947				40463.33
UPI000221EF1F-1	0	21731		13618	16464		7541		38947			11516	18302.83
UPI000221EE78-9	1	19185	6585	13618	68825	20008		29658	38947			11516	26042.75
UPI000221EE78-8	0	75532		13618	34664				38947		10608		34673.80
UPI000221EE78-7	0	6024		13618	19564				7217			11516	11587.80
UPI000221EE78-6	0	41953	6585	13618	68825	25079	7541	18447	24825	5806		11516	22419.50
UPI000221EE78-5	0	61572		13618	68825				20075				41022.50
UPI000221EE78-4	0	53525		13618	68825				38947				43728.75
UPI000221EE78-3	0	44412		13618	68825		7541	27686	38947			11516	30363.57
UPI000221EE78-2	0	99292		13618	68825	35249			38947				51186.20
UPI000221EE78-10	0			13618	68825				38947				40463.33
UPI000221EE78-1	0	20949		1	2631		7541		13838			4549	8251.50
UPI000221EDCF-9	1	32866	6585	13618	52445	22610		12558	3209			11516	19425.88
UPI000221EDCF-8	0	85441		13618	45828				38947		5716		37910.00
UPI000221EDCF-7	0	9253		1	52445				38947			11516	22432.40
UPI000221EDCF-6	0	39649	1	13618	1383	14798	7541	3923	24825	1845		11516	11909.90
UPI000221EDCF-5	0	33548		13618	68825				38947				38734.50
UPI000221EDCF-4	0	77175		13618	68825				38947				49641.25
UPI000221EDCF-3	0	11248		13618	52445		7541	43082	38947			9526	25201.00
UPI000221EDCF-2	0	91844		13618	68825	8126			38947				44272.00
UPI000221EDCF-10	0			13618	68825				38947				40463.33
UPI000221EDCF-1	0	40674		13618	26035		7541		38947			11516	23055.17
UPI000221ED04-9	1	47335	1	1	32011	14934		13536	20075			10733	17328.25
UPI000221ED04-8	0	39156		13618	27727				38947		8081		25505.80
UPI000221ED04-7	0	38571		1	37672				38947			11516	25341.40
UPI000221ED04-6	0	22825	6585	1	32011	25079	1	24865	24825	9341		11516	15704.90
UPI000221ED04-5	0	17422		13618	68825				16139				29001.00
UPI000221ED04-4	0	45839		13618	68825				24825				38276.75
UPI000221ED04-3	0	60375		13618	68825		7541	31770	38947			11516	33227.43
UPI000221ED04-2	0	49010		13618	68825	35249			38947				41129.80
UPI000221ED04-10	0			13618	52445				38947				35003.33
UPI000221ED04-1	0	10178		1	3891		7541		7217			11516	6724.00
UPI000221ED03-9	1	51263	1	13618	45828	17332		19927	5787			5536	19911.50
UPI000221ED03-8	0	42313		13618	37672				38947		2457		27001.40
UPI000221ED03-7	0	32685		13618	52445				32714			11516	28595.60
UPI000221ED03-6	0	27620	6585	13618	2878	14026	7541	5665	16139	3146		11516	10873.40
UPI000221ED03-5	0	9959		13618	68825				32714				31279.00
UPI000221ED03-4	0	47563		13618	68825				38947				42238.25
UPI000221ED03-3	0	50709		13618	68825		7541	35239	38947			11516	32342.14
UPI000221ED03-2	0	71482		13618	68825	22610			32714				41849.80
UPI000221ED03-10	0			13618	68825				38947				40463.33
UPI000221ED03-1	0	13921		1	21267		7541		32714			11516	14493.33
UPI000221EC93-9	1	3374	1	13618	45828	18178		8111	4500			4047	12207.13
UPI000221EC93-8	0	52984		13618	45828				38947		9838		32243.00
UPI000221EC93-7	1	54497		1	68825				38947			11516	34757.20
UPI000221EC93-6	0	34347	6585	13618	372	10693	7541	11209	20075	3276		11516	11923.20
UPI000221EC93-5	0	21682		13618	68825				38947				35768.00
UPI000221EC93-4	0	94071		13618	68825				38947				53865.25
UPI000221EC93-3	0	67431		13618	68825		7541	43453	38947			11516	35904.43
UPI000221EC93-2	0	88057		13618	68825	22610			38947				46411.40
UPI000221EC93-10	0			13618	68825				38947				40463.33
UPI000221EC93-1	0	50264		13618	37672		7541		38947			11516	26593.00
UPI000221EBD9-9	0	24056	1	1	68825	35249		33027	4500			11516	22146.88
UPI000221EBD9-8	0	76187		13618	22225				38947		6992		31593.80
UPI000221EBD9-7	0	46185		13618	29684				38947			11516	27990.00
UPI000221EBD9-6	0	44047	6585	13618	22225	18683	7541	9554	38947	6392		11516	17910.80
UPI000221EBD9-5	0	20947		13618	29684				38947				25799.00
UPI000221EBD9-4	0	69846		13618	32011				38947				38605.50
UPI000221EBD9-3	0	20433		13618	11640		7541	28856	38947			8449	18497.71
UPI000221EBD9-2	0	62716		13618	34664	19258			38947				33840.60
UPI000221EBD9-10	0			13618	32011				38947				28192.00
UPI000221EBD9-1	1	9766		13618	23338		1		24825			11516	13844.00
UPI000221EBD8-9	0	36192	6585	1	68825	20008		22783	24825			11516	23841.88
UPI000221EBD8-8	0	66164		13618	29684				38947		9060		31494.60
UPI000221EBD8-7	0	10421		1	32011				24825			11516	15754.80
UPI000221EBD8-6	0	23888	6585	13618	45828	25079	1	15371	38947	5965		11516	18679.80
UPI000221EBD8-5	0	64456		13618	9224				38947				31561.25
UPI000221EBD8-4	0	92563		13618	37672				38947				45700.00
UPI000221EBD8-3	0	16747		13618	37672		7541	21145	24825			8044	18513.14
UPI000221EBD8-2	0	85857		13618	24601	35249			38947				39654.40
UPI000221EBD8-10	0			13618	45828				38947				32797.67
UPI000221EBD8-1	1	19236		13618	17567		7541		8575			11516	13008.83
UPI000221EBD7-9	0	51728	6585	1	68825	35249		34571	38947			11516	30927.75
UPI000221EBD7-8	0	61533		13618	24601				38947		6992		29138.20
UPI000221EBD7-7	0	61868		13618	26035				38947			11516	30396.80
UPI000221EBD7-6	0	49547	6585	13618	34664	25079	7541	15675	38947	6377		11516	20954.90
UPI000221EBD7-5	0	55870		13618	68825				38947				44315.00
UPI000221EBD7-4	0	100260		13618	68825				38947				55412.50
UPI000221EBD7-3	0	32917		13618	68825		7541	25573	38947			11516	28419.57
UPI000221EBD7-2	0	79790		13618	68825	35249			38947				47285.80
UPI000221EBD7-10	0			13618	68825				38947				40463.33
UPI000221EBD7-1	1	2013		1	4114		1		958			4204	1881.83
UPI000221EBB5-9	1	9799	6585	13618	52445	25079		13883	958			6052	16052.38
UPI000221EBB5-8	0	74603		13618	45828				38947		7961		36191.40
UPI000221EBB5-7	0	93539		13618	52445				38947			11516	42013.00
UPI000221EBB5-6	0	12415	1	13618	2878	12460	1	4515	38947	3255		11516	9960.60
UPI000221EBB5-5	0	110451		13618	68825				38947				57960.25
UPI000221EBB5-4	0	105934		13618	68825				38947				56831.00
UPI000221EBB5-3	0	68239		13618	68825		7541	43846	38947			11516	36076.00
UPI000221EBB5-2	0	55950		13618	68825	18178			38947				39103.60
UPI000221EBB5-10	0			13618	68825				38947				40463.33
UPI000221EBB5-1	0	10946		1	18167		7541		38947			11516	14519.67
UPI000221EB8B-9	1	14089	6585	1	52445	35249		29826	32714			11516	22803.13
UPI000221EB8B-8	0	65822		13618	34664				32714		1515		29666.60
UPI000221EB8B-7	0	13934		13618	13012				13838			11516	13183.60
UPI000221EB8B-6	0	35855	6585	13618	52445	25079	7541	20358	38947	7367		11516	21931.10
UPI000221EB8B-5	0	29333		13618	68825				38947				37680.75
UPI000221EB8B-4	0	46370		13618	68825				38947				41940.00
UPI000221EB8B-3	0	76541		13618	68825		7541	27975	38947			11516	34994.71
UPI000221EB8B-2	0	86933		13618	68825	35249			38947				48714.40
UPI000221EB8B-10	0			13618	68825				38947				40463.33
UPI000221EB8B-1	0	16301		13618	6241		1		10346			8886	9232.17
UPI000221EACB-9	0	26708	6585	13618	68825	25079		41623	3209			11516	24645.38
UPI000221EACB-8	0	82582		13618	45828				38947		191		36233.20
UPI000221EACB-7	0	59608		13618	52445				38947			11516	35226.80
UPI000221EACB-6	0	32941	1	13618	27727	21036	7541	12053	38947	4273		11516	16965.30
UPI000221EACB-5	0	3330		1	15556				38947				14458.50
UPI000221EACB-4	0	104596		13618	27727				38947				46222.00
UPI000221EACB-3	0	35941		13618	9622		1	24059	38947			3965	18021.86
UPI000221EACB-2	0	100982		13618	41263	25079			38947				43977.80
UPI000221EACB-10	0			13618	32011				32714				26114.33
UPI000221EACB-1	1	47464		13618	29684		7541		32714			11516	23756.17
UPI000221EA7A-9	1	20994	6585	1	10033	10960		8552	24825			3023	10621.63
UPI000221EA7A-8	0	68525		13618	37672				38947		7054		33163.20
UPI000221EA7A-7	0	15908		13618	12449				4500			11516	11598.20
UPI000221EA7A-6	0	37043	1	13618	32011	22610	7541	11291	38947	9993		11516	18457.10
UPI000221EA7A-5	0	42042		13618	68825				38947				40858.00
UPI000221EA7A-4	0	85167		13618	68825				38947				51639.25
UPI000221EA7A-3	0	68603		13618	52445		7541	45182	38947			11516	33978.86
UPI000221EA7A-2	0	60736		13618	68825	18683			38947				40161.80
UPI000221EA7A-10	0			13618	52445				38947				35003.33
UPI000221EA7A-1	0	7480		13618	18805		1		38947			11516	15061.17
UPI000221EA79-9	1	19382	6585	1	9622	10960		8552	24825			3023	10368.75
UPI000221EA79-8	0	66596		13618	37672				38947		7054		32777.40
UPI000221EA79-7	0	17810		13618	13321				4500			11516	12153.00
UPI000221EA79-6	0	38023	1	13618	32011	22610	7541	11291	38947	10152		11516	18571.00
UPI000221EA79-5	0	39675		13618	68825				38947				40266.25
UPI000221EA79-4	0	85209		13618	68825				38947				51649.75
UPI000221EA79-3	0	69514		13618	52445		7541	45182	38947			11516	34109.00
UPI000221EA79-2	0	61753		13618	68825	18683			38947				40365.20
UPI000221EA79-10	0			13618	52445				38947				35003.33
UPI000221EA79-1	0	7321		13618	18167		1		38947			11516	14928.33
UPI000221EA72-9	0	19673	1	13618	18805	13725		4294	38947			11516	15072.38
UPI000221EA72-8	0	92072		13618	23338				32714		6936		33735.60
UPI000221EA72-7	0	19914		13618	23338				32714			7332	19383.20
UPI000221EA72-6	0	39877	6585	13618	20339	25079	7541	40096	32714	4345		11516	20171.00
UPI000221EA72-5	0	5566		1	52445				5787				15949.75
UPI000221EA72-4	0	103615		13618	52445				38947				52156.25
UPI000221EA72-3	0	61001		13618	52445		7541	45626	38947			11516	32956.29
UPI000221EA72-2	0	101611		13618	68825	25079			32714				48369.40
UPI000221EA72-10	0			13618	52445				38947				35003.33
UPI000221EA72-1	0	43746		13618	9403		1		38947			11516	19538.50
UPI000221E9B1-9	0	14376	1	13618	29684	12600		5523	38947			1262	14501.38
UPI000221E9B1-8	0	69179		13618	37672				38947		3364		32556.00
UPI000221E9B1-7	0	8624		1	15982				552			11516	7335.00
UPI000221E9B1-6	0	27591	6585	13618	26035	25079	7541	21629	38947	9501		11516	18804.20
UPI000221E9B1-5	1	45782		13618	68825				38947				41793.00
UPI000221E9B1-4	0	102282		13618	68825				38947				55918.00
UPI000221E9B1-3	0	39971		13618	68825		7541	31452	38947			11516	30267.14
UPI000221E9B1-2	0	80986		13618	68825	35249			38947				47525.00
UPI000221E9B1-10	0			13618	68825				38947				40463.33
UPI000221E9B1-1	0	28899		13618	7119		1		7217			11516	11395.00
UPI000221E9B0-9	0	50930	1	13618	68825	19258		4224	958			6982	20599.50
UPI000221E9B0-8	0	98343		13618	32011				38947		11290		38841.80
UPI000221E9B0-7	0	3348		13618	9839				38947			11516	15453.60
UPI000221E9B0-6	0	58720	6585	13618	52445	25079	7541	35878	38947	10549		11516	26087.80
UPI000221E9B0-5	1	20904		13618	68825				38947				35573.50
UPI000221E9B0-4	0	97343		13618	68825				38947				54683.25
UPI000221E9B0-3	0	48925		13618	68825		7541	44298	38947			11516	33381.43
UPI000221E9B0-2	0	93324		13618	68825	35249			38947				49992.60
UPI000221E9B0-10	0			13618	68825				38947				40463.33
UPI000221E9B0-1	0	33825		13618	8124		7541		38947			11516	18928.50
UPI000221E9A7-9	1	2744	1	1	45828	12460		7093	958			4583	9208.50
UPI000221E9A7-8	0	68206		13618	52445				38947		10921		36827.40
UPI000221E9A7-7	0	32243		1	52445				38947			11516	27030.40
UPI000221E9A7-6	0	38086	6585	13618	601	14173	7541	7909	38947	2112		11516	14108.80
UPI000221E9A7-5	0	61524		13618	68825				38947				45728.50
UPI000221E9A7-4	0	87854		13618	68825				38947				52311.00
UPI000221E9A7-3	0	44701		13618	68825		7541	44717	38947			11516	32837.86
UPI000221E9A7-2	0	61653		13618	68825	16984			38947				40005.40
UPI000221E9A7-10	0			13618	68825				38947				40463.33
UPI000221E9A7-1	0	49815		13618	32011		1		38947			11516	24318.00
UPI000221E975-9	0	22204	6585	13618	68825	35249		32335	32714			11516	27880.75
UPI000221E975-8	0	50058		13618	4114				38947		1355		21618.40
UPI000221E975-7	0	39078		13618	41263				24825			11516	26060.00
UPI000221E975-6	0	22767	6585	13618	68825	25079	7541	26971	38947	7348		11516	22919.70
UPI000221E975-5	0	33881		1	68825				38947				35413.50
UPI000221E975-4	0	75507		13618	68825				38947				49224.25
UPI000221E975-3	0	31131		13618	68825		7541	18982	38947			11516	27222.86
UPI000221E975-2	0	72888		13618	68825	35249			32447				44605.40
UPI000221E975-10	0			13618	68825				20075				34172.67
UPI000221E975-1	0	8728		13618	15556		1		4500			5373	7962.67
UPI000221E974-9	0	4247	6585	13618	478	14934		1094	3209			3973	6017.25
UPI000221E974-8	0	79610		13618	52445				38947		2512		37426.40
UPI000221E974-7	0	46627		13618	52445				38947			11516	32630.60
UPI000221E974-6	0	43515	1	13618	45828	17750	7541	29485	32714	771		11516	20273.90
UPI000221E974-5	0	15736		1	68825				38947				30877.25
UPI000221E974-4	0	106120		13618	68825				38947				56877.50
UPI000221E974-3	0	60209		13618	68825		7541	44717	38947			11516	35053.29
UPI000221E974-2	0	94306		13618	68825	22610			38947				47661.20
UPI000221E974-10	0			13618	68825				38947				40463.33
UPI000221E974-1	0	51225		13618	34664		1		32714			11516	23956.33
UPI000221E973-9	0	6106	6585	13618	372	14934		1094	5787			3973	6558.63
UPI000221E973-8	0	59975		13618	52445				38947		8706		34738.20
UPI000221E973-7	0	64926		13618	52445				38947			11516	36290.40
UPI000221E973-6	0	32517	1	13618	45828	17750	1	29485	15885	824		11516	16742.50
UPI000221E973-5	0	12717		1	68825				38947				30122.50
UPI000221E973-4	0	76072		13618	68825				38947				49365.50
UPI000221E973-3	0	78378		13618	68825		7541	44717	38947			11516	37648.86
UPI000221E973-2	0	85954		13618	68825	22610			38947				45990.80
UPI000221E973-10	0			13618	68825				38947				40463.33
UPI000221E973-1	0	35015		13618	37672		7541		24825			11516	21697.83
UPI000221E972-9	0	40335	6585	13618	68825	35249		16384	24825			8549	26796.25
UPI000221E972-8	0	87611		13618	45828				38947		10393		39279.40
UPI000221E972-7	1	5309		1	11640				3209			11516	6335.00
UPI000221E972-6	0	14273	6585	13618	41263	16686	7541	13975	24825	806		11516	15108.80
UPI000221E972-5	0	69899		13618	68825				38947				47822.25
UPI000221E972-4	0	108419		13618	52445				38947				53357.25
UPI000221E972-3	0	47643		13618	68825		7541	43082	38947			11516	33024.57
UPI000221E972-2	0	100921		13618	68825	25079			38947				49478.00
UPI000221E972-10	0			13618	68825				38947				40463.33
UPI000221E972-1	0	27792		13618	6604		7541		38947			11516	17669.67
UPI000221E8C4-9	1	34751	6585	1	52445	17332		12684	3209			6746	16719.13
UPI000221E8C4-8	0	80620		13618	32011				38947		4250		33889.20
UPI000221E8C4-7	1	16919		13618	26035				38947			11516	21407.00
UPI000221E8C4-6	0	37836	1	13618	5896	22610	7541	12803	24825	2906		11516	13955.20
UPI000221E8C4-5	0	9132		13618	45828				24825				23350.75
UPI000221E8C4-4	0	68909		13618	68825				38947				47574.75
UPI000221E8C4-3	0	23457		13618	32011		7541	44298	38947			11516	24484.00
UPI000221E8C4-2	0	91657		13618	52445	16686			38947				42670.60
UPI000221E8C4-10	0			13618	52445				38947				35003.33
UPI000221E8C4-1	0	34418		13618	26035		7541		38947			11516	22012.50
UPI000221E791-9	1	38795	1	1	45828	35249		629	3209			1081	15599.13
UPI000221E791-8	0	86319		13618	23338				38947		5444		33533.20
UPI000221E791-7	0	7549		13618	27727				16139			11516	15309.80
UPI000221E791-6	0	21735	6585	13618	27727	35249	7541	39283	16139	11384		11516	19077.70
UPI000221E791-5	0	34032		13618	52445				38947				34760.50
UPI000221E791-4	0	96026		13618	52445				38947				50259.00
UPI000221E791-3	0	19400		13618	32011		7541	44717	38947			11516	23964.29
UPI000221E791-2	0	95908		13618	68825	35249			38947				50509.40
UPI000221E791-10	0			13618	52445				38947				35003.33
UPI000221E791-1	0	38135		13618	6241		7541		38947			11516	19333.00
UPI000221E78F-9	1	7263	6585	1	3891	7745		1289	3209			7874	4732.13
UPI000221E78F-8	0	44567		13618	45828				38947		3088		29209.60
UPI000221E78F-7	0	63420		13618	45828				24825			11516	31841.40
UPI000221E78F-6	0	32299	1	1	34664	16188	7541	32161	38947	821		11516	17413.90
UPI000221E78F-5	0	67032		13618	68825				38947				47105.50
UPI000221E78F-4	0	102465		13618	68825				38947				55963.75
UPI000221E78F-3	0	47726		13618	68825		7541	41623	38947			11516	32828.00
UPI000221E78F-2	0	72105		13618	68825	21036			38947				42906.20
[truncated: 228,404 more rows]
