# Supplementary material for: PSI: A Comprehensive and Integrative Approach for Accurate Plant Subcellular Localization Prediction
Source: PLoS One. 2013 Oct 23;8(10):e75826. doi: 10.1371/journal.pone.0075826 (PMC3806775; doi:10.1371/journal.pone.0075826)
Supplement: Table S4 — Performance comparison between PSI and other individual predictors. (XLSX) [file pone.0075826.s005.xlsx]

## Sheet: Sheet1
	Table S4: Performance comparison between PSI and other individual predictors.
	Item	CELLO	subcellPredict	iPSORT	MultiLoc	mPLoc	Predotar	TargetP	WoLF PSORT	mitoProt	PTS1	YLoc	PSI
	AUROC	0.8272	0.5908	0.6008	0.4983	0.74356	0.7546	0.7816	0.812	0.7917	0.4508	0.7808	0.934
	AUPR	0.1649	0.1257	0.1474	0.1079	0.2056	0.2458	0.2001	0.1452	0.1641	0.0755	0.5712	0.6436
	MCC	0.386	0.0369	0.0817	0.1709	0.3163	0.2776	0.3001	0.4791	0.3395	0.1048	0.4044	0.5397
	F-Score	0.420016	0.196399	0.219529	0.273497	0.37722	0.347711	0.364716	0.428445	0.395732	0.23317	0.51194	0.568294
