# Supplementary material for: PSI: A Comprehensive and Integrative Approach for Accurate Plant Subcellular Localization Prediction
Source: PLoS One. 2013 Oct 23;8(10):e75826. doi: 10.1371/journal.pone.0075826 (PMC3806775; doi:10.1371/journal.pone.0075826)
Supplement: Table S5 — Predicted results for the proteins in other plants by PSI. (XLSX) [file pone.0075826.s006.xlsx]

## Sheet: Rice
Accession number	Code in Swiss-Prot database	Uncertain Annotation in Swiss-Prot Database	Predicted subcellular location by PSI
Q53LQ0	PDI11_ORYSJ	Endoplasmic reticulum lumen	Endoplasmic reticulum
Q05JG2	ABAH1_ORYSJ	Endoplasmic reticulum membraneSingle-pass membrane protein	Endoplasmic reticulum
Q6ZKC0	14333_ORYSJ	CytoplasmNucleus	cytoplasm;nucleus
Q9SLX0	IMA1B_ORYSJ	Cytoplasm;pEndoplasmic reticuluminuclear region	cytoplasm
Q9LG97	SL1_ORYSJ	Nucleus	nucleus
Q9FU27	C3H2_ORYSJ	Nucleus	plastid;nucleus
Q6S4P4	RF2B_ORYSJ	Nucleus	nucleus
Q7XPY1	SPL8_ORYSJ	Nucleus	nucleus
Q5W6R4	DRE2B_ORYSJ	Nucleus	nucleus
Q69IL4	RF2A_ORYSJ	Nucleus	nucleus
Q64MA3	GENL1_ORYSJ	Nucleus	nucleus
Q6Z2T3	NIP21_ORYSJ	Cell membrane;Multi-pass membrane protein	membrane
Q9LRB7	EL5_ORYSJ	Cell membraneSingle-pass membrane protein	membrane;plastid
Q6ZG85	NRAT1_ORYSJ	Cell membrane;Multi-pass membrane protein	membrane;vacuole
Q6AVA8	PPDK1_ORYSJ	Plastid;chloroplastCytoplasm	mitochondrion;plastid
A3BI11	ZIP8_ORYSJ	Cell membrane;Multi-pass membrane protein	extracellular;membrane
Q336T5	EXPB3_ORYSJ	Secreted;cell wallMembrane PEndoplasmic reticulumiphEndoplasmic reticulumal membrane protein	extracellular
P49027	GBLPA_ORYSJ	Cytoplasm;Cell membrane	cytoplasm
Q06967	14336_ORYSJ	Cytoplasm;Nucleus	cytoplasm;nucleus
Q7XTE8	14332_ORYSJ	Cytoplasm;Nucleus	cytoplasm;nucleus
Q6EUP4	14335_ORYSJ	Cytoplasm;Nucleus	cytoplasm;nucleus
Q71VM4	IMA1A_ORYSJ	Cytoplasm;pEndoplasmic reticuluminuclear region	cytoplasm
Q75HB1	IRT1_ORYSJ	Cell membrane;Multi-pass membrane protein	extracellular;membrane
Q6L8G0	ZIP5_ORYSJ	Cell membrane;Multi-pass membrane protein	extracellular;membrane
Q6ZJ91	ZIP4_ORYSJ	Cell membrane;Multi-pass membrane protein	extracellular;membrane
Q8H8C7	CEBIP_ORYSJ	Cell membrane;Single-pass membrane protein	extracellular;membrane
Q6YZF3	SWT11_ORYSJ	Cell membrane;Multi-pass membrane protein	membrane;plastid;vacuole
Q69RJ0	GLTB_ORYSJ	Plastid;chloroplast	mitochondrion;plastid
Q10N21	APX1_ORYSJ	Cytoplasm	plastid
Q6H668	YAB4_ORYSJ	Nucleus	plastid;nucleus
P29620	CDKD1_ORYSJ	Nucleus	cytoplasm
Q7G7J6	SLR1_ORYSJ	Nucleus	nucleus
Q0JBF0	YAB5_ORYSJ	Nucleus	nucleus
C7J2Z1	ABI4_ORYSJ	Nucleus	nucleus
Q84ZA1	DRE2C_ORYSJ	Nucleus	nucleus
Q0J235	ROLL9_ORYSJ	Nucleus	nucleus
Q6K498	HOX4_ORYSJ	Nucleus	nucleus
Q8GVE1	CIGR2_ORYSJ	Nucleus	plastid;nucleus
Q69VG1	CIGR1_ORYSJ	Nucleus	nucleus
Q6L8G1	IRT2_ORYSJ	Cell membrane;Multi-pass membrane protein	extracellular;membrane
Q5ZC82	LOG_ORYSJ	Cytoplasm	plastid
Q6Z1Z3	IDEF1_ORYSJ	Nucleus	cytoplasm
P37398	VIV_ORYSJ	Nucleus	nucleus
Q5Z9J0	MPK12_ORYSJ	CytoplasmNucleus	cytoplasm;mitochondrion
Q84T94	P2C35_ORYSJ	Cell membrane;PEndoplasmic reticulumiph;Endoplasmic reticulumal membrane protein;Cytoplasmic side	plastid
Q9SSX0	RAC1_ORYSJ	CytoplasmMembrane;PEndoplasmic reticulumiph;Endoplasmic reticulumal membrane protein	cytoplasm;membrane
Q5W7C1	STAR2_ORYSJ	Membrane;Multi-pass membrane protein	extracellular;membrane;mitochondrion;vacuole
Q6Z2T8	SSY22_ORYSJ	Plastid;amyloplastPlastid;chloroplast	plastid
Q0DDE3	SSY23_ORYSJ	Plastid;amyloplastPlastid;chloroplast	plastid
Q84ST4	NOL_ORYSJ	Plastid;chloroplast thylakoid membranePEndoplasmic reticulumiphEndoplasmic reticulumal membrane proteinStromal side	plastid
Q5VNN5	DEF1B_ORYSJ	Plastid;chloroplast stromaMitochondrion	mitochondrion;plastid
Q94EE4	COPT1_ORYSJ	Cell membrane;Multi-pass membrane protein	membrane;plastid
Q60EN8	COPT2_ORYSJ	Cell membrane;Multi-pass membrane protein	membrane;plastid
Q0D9V6	STAR1_ORYSJ	Membrane	mitochondrion;plastid
Q5QM84	TPC1_ORYSJ	Membrane;Multi-pass membrane protein	membrane;vacuole
O22386	RK12_ORYSJ	Plastid;chloroplast	plastid
Q9SE42	RPE1_ORYSJ	Cytoplasm	cytoplasm
Q84Q77	HS17A_ORYSJ	Nucleus	cytoplasm;nucleus
Q0J4I1	CKB21_ORYSJ	NucleusCytoplasm;cytoskeleton;spindleCytoplasm;cytoskeleton;phragmoplast	cytoplasm;nucleus
A3AZ88	MT2C_ORYSJ	Cytoplasm;cytosol	mitochondrion;plastid
Q75RY2	PAIR1_ORYSJ	Nucleus	mitochondrion;plastid
Q6L534	LISC2_ORYSJ	Plastid;chloroplast	mitochondrion;plastid
Q6EPW7	RAR1_ORYSJ	CytoplasmNucleus	mitochondrion;nucleus
A4LBC0	LFL1_ORYSJ	Nucleus	nucleus
Q75GR5	SPIN1_ORYSJ	Nucleus	nucleus
Q0D9C7	CCB22_ORYSJ	Nucleus	nucleus
Q7XIM7	YAB1_ORYSJ	Nucleus	nucleus
Q5JK32	HAK5_ORYSJ	Membrane;Multi-pass membrane protein	plastid;vacuole
Q942X8	HAK2_ORYSJ	Membrane;Multi-pass membrane protein	membrane;vacuole
Q6EPQ3	SPXM1_ORYSJ	Membrane;Multi-pass membrane protein	membrane;vacuole
Q658H5	SPXM3_ORYSJ	Membrane;Multi-pass membrane protein	membrane;vacuole
B9FMX4	SPXM4_ORYSJ	Membrane;Multi-pass membrane protein	membrane;vacuole
P38419	LOXC1_ORYSJ	Plastid;chloroplast	plastid
Q6VVA6	HAK1_ORYSJ	Cell membrane;Multi-pass membrane protein	membrane;vacuole
Q5JMH0	HAK6_ORYSJ	Membrane;Multi-pass membrane protein	membrane;plastid;vacuole
Q8VXB5	HAK8_ORYSJ	Membrane;Multi-pass membrane protein	extracellular;membrane;vacuole
Q84MS3	HAK16_ORYSJ	Membrane;Multi-pass membrane protein	membrane;mitochondrion;vacuole;Endoplasmic reticulumoxisome
Q7XPL3	HAK15_ORYSJ	Membrane;Multi-pass membrane protein	membrane;plastid;vacuole
Q7XLC6	HAK11_ORYSJ	Membrane;Multi-pass membrane protein	membrane;vacuole
Q69RI8	HAK14_ORYSJ	Membrane;Multi-pass membrane protein	membrane;vacuole
Q8H3P9	HAK7_ORYSJ	Membrane;Multi-pass membrane protein	membrane;vacuole
Q8VXB1	HAK12_ORYSJ	Membrane;Multi-pass membrane protein	membrane;vacuole
Q6YSA9	HAK4_ORYSJ	Membrane;Multi-pass membrane protein	membrane;vacuole
Q67UC7	HAK17_ORYSJ	Membrane;Multi-pass membrane protein	membrane;mitochondrion;vacuole
Q9FNU2	AB25B_ORYSJ	Vacuole Membrane;Multi-pass membrane protein	membrane;mitochondrion
Q5VP70	PIN3A_ORYSJ	Membrane;Multi-pass membrane protein	extracellular;membrane
Q941V3	YSL18_ORYSJ	Membrane;Multi-pass membrane protein	membrane
Q7XN54	YSL16_ORYSJ	Membrane;Multi-pass membrane protein	membrane;vacuole
Q6AVM3	CCAMK_ORYSJ	MembraneSingle-pass membrane protein	nucleus
Q7F2L3	NAC48_ORYSJ	Nucleus	nucleus
Q8S9Z5	DRE1F_ORYSJ	Nucleus	nucleus
Q8H273	DRE1E_ORYSJ	Nucleus	cytoplasm;nucleus
Q7EXZ2	SPL14_ORYSJ	Nucleus	nucleus
Q0J3Y6	DRE1I_ORYSJ	Nucleus	cytoplasm
Q3HRN9	CNBL8_ORYSJ	Cell membraneLipid-anchor	membrane;mitochondrion
Q6H3Z6	YSL2_ORYSJ	Cell membrane;Multi-pass membrane protein	membrane;vacuole
Q6H3Z3	YSL15_ORYSJ	Cell membrane;Multi-pass membrane protein	membrane;vacuole
Q0JNB6	HKT8_ORYSJ	Membrane;Multi-pass membrane protein	membrane
Q67WJ8	NIP22_ORYSJ	Membrane;Multi-pass membrane protein	membrane;mitochondrion
Q0D9S3	HKT1_ORYSJ	Membrane;Multi-pass membrane protein	membrane;mitochondrion;vacuole
Q8H4H5	NRAM5_ORYSJ	Membrane;Multi-pass membrane protein	membrane;vacuole
Q0D7E4	NRAM1_ORYSJ	Membrane;Multi-pass membrane protein	membrane;vacuole
Q60GC1	EXO1_ORYSJ	Nucleus	nucleus
Q5JLB5	C3H12_ORYSJ	Nucleus	nucleus
Q6ASW7	SIZ2_ORYSJ	Nucleus	nucleus
Q7XU27	BRE1A_ORYSJ	Nucleus	nucleus
Q6L4L4	SIZ1_ORYSJ	Nucleus	nucleus
Q7GD79	RAN2_ORYSJ	Nucleus	cytoplasm;membrane;nucleus
Q6ZHA3	RAC6_ORYSJ	CytoplasmMembrane;PEndoplasmic reticulumiph;Endoplasmic reticulumal membrane protein	cytoplasm;membrane
Q8H5X5	SCAM1_ORYSJ	Cell membrane;Multi-pass membrane proteinCytoplasmic vesicle;secretory vesicle Membrane;Multi-pass membrane protein	membrane;vacuole
Q8LQ68	HXK6_ORYSJ	Plastid;chloroplast;outEndoplasmic reticulum membrane;Single-pass membrane protein	mitochondrion;plastid
Q688R1	MTP1_ORYSJ	Vacuole Membrane;Multi-pass membrane protein	extracellular;membrane;vacuole

## Sheet: Soybean
Accession number	Code in Swiss-Prot database	Uncertain Annotation in Swiss-Prot Database	Predicted subcellular location by PSI
Q07185	AOX1_SOYBN	mitochondrion; mitochondrial innEndoplasmic reticulum membrane; multi-pass membrane protein, mitochondrial, possibly in the innEndoplasmic reticulum surface of the innEndoplasmic reticulum mitochondrial membrane.	mitochondrion;plastid
Q41266	AOX2_SOYBN	mitochondrion; mitochondrial innEndoplasmic reticulum membrane; multi-pass membrane protein, mitochondrial, possibly in the innEndoplasmic reticulum surface of the innEndoplasmic reticulum mitochondrial membrane.	mitochondrion
O03376	AOX3_SOYBN	mitochondrion; mitochondrial innEndoplasmic reticulum membrane; multi-pass membrane protein, mitochondrial, possibly in the innEndoplasmic reticulum surface of the innEndoplasmic reticulum mitochondrial membrane.	mitochondrion
P69421	ATP9_SOYBN	mitochondrion; mitochondrial membrane; multi-pass membrane protein	extracellular;mitocondrion;plastid
Q2PMS8	ATPA_SOYBN	plastid; chloroplast; chloroplast thylakoid membrane; Endoplasmic reticulumiphEndoplasmic reticulumal membrane protein	cytoplasm;plastid
Q39817	CALX_SOYBN	endoplasmic reticulum; endoplasmic reticulum membrane; single-pass type i membrane protein	Endoplasmic reticulum
P51061	CAPP2_SOYBN	cytoplasm	cytoplasm
P29756	CATA1_SOYBN	Endoplasmic reticulumoxisome glyoxysome	plastid;Endoplasmic reticulumoxisome
O48560	CATA3_SOYBN	Endoplasmic reticulumoxisome glyoxysome	plastid;Endoplasmic reticulumoxisome
O48561	CATA4_SOYBN	Endoplasmic reticulumoxisome glyoxysome	plastid;Endoplasmic reticulumoxisome
P49160	CEMA_SOYBN	plastid; chloroplast; chloroplast innEndoplasmic reticulum membrane; multi-pass membrane protein	extracellular;membrane;Endoplasmic reticulum;vacuole
P49161	CYF_SOYBN	plastid; chloroplast; chloroplast thylakoid membrane; single-pass membrane protein	plastid;vacuole
P48621	FAD3C_SOYBN	plastid; chloroplast; chloroplast membrane; Endoplasmic reticulumiphEndoplasmic reticulumal membrane protein,	plastid;mitochondrion
P48628	FAD6C_SOYBN	plastid; chloroplast; chloroplast membrane; Endoplasmic reticulumiphEndoplasmic reticulumal membrane protein,	plastid;mitochondrion
Q948P6	FRI3_SOYBN	plastid; chloroplast	plastid;mitochondrion
Q948P5	FRI4_SOYBN	plastid; chloroplast	plastid;mitochondrion
P48640	GSHRP_SOYBN	plastid; chloroplast	plastid
Q8LJS2	HD2A_SOYBN	nucleus; nucleolus	nucleus
P35055	HEM6_SOYBN	plastid; chloroplast,	plastid
P26585	HMGL_SOYBN	nucleus	nucleus;cytoplasm
Q00423	HMGYA_SOYBN	nucleus	nucleus;cytoplasm
P46608	HSBH1_SOYBN	nucleus,	nucleus
P30236	HSP41_SOYBN	in the endomembrane, probably in the lumen of endoplasmic reticulum.	Endoplasmic reticulum
P23233	NO16_SOYBN	Endoplasmic reticulumibactEndoplasmic reticulumoid membrane	extracellular;plastid
P08960	NO20_SOYBN	Endoplasmic reticulumibactEndoplasmic reticulumoid membrane or Endoplasmic reticulumibactEndoplasmic reticulumoid space	extracellular
Q02920	NO70_SOYBN	membrane; multi-pass membrane protein	membrane;vacuole
P27991	PAL1_SOYBN	cytoplasm,	cytoplasm;plastid
Q2N2K1	PHYK1_SOYBN	plastid; chloroplast; chloroplast membrane; multi-pass membrane protein	plastid
Q2N2K2	PHYK2_SOYBN	plastid; chloroplast; chloroplast membrane; multi-pass membrane protein	plastid
Q2N2K0	PHYK3_SOYBN	plastid; chloroplast; chloroplast membrane; multi-pass membrane protein	plastid;membrane
Q9M4T8	PSA5_SOYBN	cytoplasm nucleus	cytoplasm;Endoplasmic reticulumoxisome
O48551	PSA6_SOYBN	cytoplasm nucleus	cytoplasm;mitochondrion
Q7M1R5	SODC_SOYBN	cytoplasm	cytoplasm;mitochondrion
Q42807	STAD_SOYBN	green tissue: plastid; chloroplast nonphotosynthetic tissue: plastid	plastid
Q944T2	TCTP_SOYBN	cytoplasm	cytoplasm
P69325	UBIQ_SOYBN	cytoplasm nucleus	cytoplasm
P49179	YCF4_SOYBN	plastid; chloroplast; chloroplast thylakoid membrane; multi-pass membrane protein	plastid;membrane

## Sheet: Spinach
Accession number	Code in Swiss-Prot database	Uncertain Annotation in Swiss-Prot Database	Predicted subcellular location by PSI
P06450	ATPA_SPIOL	plastid; chloroplast; chloroplast thylakoid membrane; pEndoplasmic reticulumiphEndoplasmic reticulumal membrane protein	cytoplasm;plastid
P00833	ATPE_SPIOL	plastid; chloroplast; chloroplast thylakoid membrane; pEndoplasmic reticulumiphEndoplasmic reticulumal membrane protein	mitochondrion;plastid
O24364	BAS1_SPIOL	plastid; chloroplast	plastid
Q9M3L4	CEMA_SPIOL	plastid; chloroplast; chloroplast innEndoplasmic reticulum membrane; multi-pass membrane protein	extracellular;membrane;vacuole
P00165	CYB6_SPIOL	plastid; chloroplast; chloroplast thylakoid membrane; multi-pass membrane protein	membrane;vacuole
P16013	CYF_SPIOL	plastid; chloroplast; chloroplast thylakoid membrane; single-pass membrane protein	plastid
P48629	FAD6C_SPIOL	plastid; chloroplast; chloroplast membrane; pEndoplasmic reticulumiphEndoplasmic reticulumal membrane protein,	plastid
O24357	G6PDC_SPIOL	plastid; chloroplast	plastid;cytoplasm
O82059	G6PI_SPIOL	cytoplasm	cytoplasm;plastid
O23814	GPX4_SPIOL	cytoplasm	cytoplasm;plastid
Q9XG99	KPRS2_SPIOL	plastid; chloroplast	plastid
Q9XGA0	KPRS3_SPIOL	mitochondrion	plastid
Q9XGA1	KPRS4_SPIOL	cytoplasm	cytoplasm;membrane
O04979	LONH1_SPIOL	mitochondrion; mitochondrial matrix	no found
Q01402	NDK2_SPIOL	plastid; chloroplast	plastid
Q9M3I6	NU1C_SPIOL	plastid; chloroplast; chloroplast membrane; multi-pass membrane protein	membrane;vacuole
Q9LD71	NU2C_SPIOL	plastid; chloroplast; chloroplast thylakoid membrane; multi-pass membrane protein
P00166	PETD_SPIOL	plastid; chloroplast; chloroplast thylakoid membrane; multi-pass membrane protein	extracellular;membrane;vacuole;golgi
Q41365	PRS7_SPIOL	cytoplasm nucleus	cytoplasm
O24362	PSA3_SPIOL	cytoplasm nucleus	cytoplasm
P52427	PSA4_SPIOL	cytoplasm nucleus	cytoplasm;mitochondrion;plastid
P10098	PSAC_SPIOL	plastid; chloroplast; chloroplast thylakoid membrane; pEndoplasmic reticulumiphEndoplasmic reticulumal membrane protein; stromal side	cytoplasm;plastid
P12357	PSAG_SPIOL	plastid; chloroplast; chloroplast thylakoid membrane; multi-pass membrane protein,	plastid
P22179	PSAH_SPIOL	plastid; chloroplast; chloroplast thylakoid membrane; single-pass membrane protein	plastid
Q41385	PSAL_SPIOL	plastid; chloroplast; chloroplast thylakoid membrane; multi-pass membrane protein,	plastid
O24361	PSB5_SPIOL	cytoplasm nucleus	cytoplasm;mitochondrion;plastid
P69383	PSBE_SPIOL	plastid; chloroplast; chloroplast thylakoid membrane; single-pass membrane protein	cytoplasm;membrane;mitochondrion
P31164	RK11_SPIOL	plastid; chloroplast,	plastid
P42552	S1FA_SPIOL	nucleus,	extracellualr;membrane
P52877	SEndoplasmic reticulumC_SPIOL	plastid; chloroplast	plastid
Q9M3M5	YCF3_SPIOL	plastid; chloroplast; chloroplast thylakoid membrane; pEndoplasmic reticulumiphEndoplasmic reticulumal membrane protein	plastid;mitochondrion

## Sheet: Tobacco
Accession number	Code in Swiss-Prot database	Uncertain Annotation in Swiss-Prot Database	Predicted subcellular location by PSI
Q41224	AOX1_TOBAC	mitochondrion; mitochondrial innEndoplasmic reticulum membrane; multi-pass membrane protein, mitochondrial, possibly in the innEndoplasmic reticulum surface of the innEndoplasmic reticulum mitochondrial membrane.	mitochondrion
Q40578	AOX2_TOBAC	mitochondrion; mitochondrial innEndoplasmic reticulum membrane; multi-pass membrane protein, mitochondrial, possibly in the innEndoplasmic reticulum surface of the innEndoplasmic reticulum mitochondrial membrane.	mitochondrion
P60116	ATP9_TOBAC	mitochondrion; mitochondrial membrane; multi-pass membrane protein	extracellular;mitochondrion;plastid
P00823	ATPA_TOBAC	plastid; chloroplast; chloroplast thylakoid membrane; pEndoplasmic reticulumiphEndoplasmic reticulumal membrane protein	plastid;mitochondrion;cytoplasm
P00834	ATPE_TOBAC	plastid; chloroplast; chloroplast thylakoid membrane; Endoplasmic reticulumiphEndoplasmic reticulumal membrane protein	cytoplasm
P49319	CATA1_TOBAC	Endoplasmic reticulumoxisome glyoxysome	Endoplasmic reticulumoxisome;mitochondrion;cytoplasm
P12213	CEMA_TOBAC	plastid; chloroplast; chloroplast Endoplasmic reticulum membrane; multi-pass membrane protein	extracellular
Q9XH44	CET1_TOBAC	cytoplasm	cytoplasm;mitochondrion
Q9XH43	CET2_TOBAC	cytoplasm	cytoplasm
Q9XH42	CET4_TOBAC	cytoplasm	cytoplasm
P29059	CHI3_TOBAC	vacuolar and protoplast,	vacuole;extracellular;plastid
P06247	CYB6_TOBAC	plastid; chloroplast; chloroplast thylakoid membrane; multi-pass membrane protein	vacuole;extracellular;membrane
P06449	CYF_TOBAC	plastid; chloroplast; chloroplast thylakoid membrane; single-pass membrane protein	plastid;mitochondrion
Q40476	Endoplasmic reticulumF1_TOBAC	nucleus,	nucleus;cytoplasm
Q9SXS8	Endoplasmic reticulumF3_TOBAC	nucleus,	nucleus;cytoplasm
O48929	ETR1_TOBAC	endoplasmic reticulum; endoplasmic reticulum membrane; multi-pass membrane protein	vacuole;extracellular;membrane
Q40504	FL1_TOBAC	nucleus,	cytoplasm
Q40505	FL2_TOBAC	nucleus,	cytoplasm
Q8RX97	FRI1_TOBAC	plastid; chloroplast	plastid
Q8H1T3	FRI2_TOBAC	plastid; chloroplast	plastid
O82150	FTSH_TOBAC	plastid; chloroplast; chloroplast membrane; multi-pass membrane protein	plastid
Q9FXS3	GPX4_TOBAC	cytoplasm	plastid
Q42946	HEM6_TOBAC	plastid; chloroplast,	plastid
O82030	HIS8_TOBAC	plastid; chloroplast	plastid
P52579	IFRH_TOBAC	cytoplasm	cytoplasm
Q9LW96	INO1_TOBAC	cytoplasm	cytoplasm;plastid;vacuole
Q03198	IPIA_TOBAC	secreted protein	extracellular
Q03199	IPIB_TOBAC	secreted protein	extracellular
Q9M7J4	MFP1_TOBAC	nucleus; nucleoplasm; nuclear matrix	plastid
P29162	NTP3_TOBAC	secreted protein; extracellular space,	extracellular;vacuole
P06256	NU2C_TOBAC	plastid; chloroplast; chloroplast thylakoid membrane; multi-pass membrane protein	no_found
P35513	PAL2_TOBAC	cytoplasm,	cytoplasm;plastid
Q76CU2	PDR1_TOBAC	membrane; multi-pass membrane protein	membrane;mitochondrion;plastid
Q5W274	PDR3_TOBAC	membrane; multi-pass membrane protein	membrane;vacuole
P11965	PEndoplasmic reticulumX_TOBAC	secreted protein	extracellular;membrane;plastid;vacuole
P06249	PETD_TOBAC	plastid; chloroplast; chloroplast thylakoid membrane; multi-pass membrane protein	membrane;plastid;extracellualr;vacular
Q9XGH7	PP2A_TOBAC	cytoplasm	cytoplasm
O04860	PP2A5_TOBAC	cytoplasm	cytoplasm
Q9XG77	PSA6_TOBAC	cytoplasm nucleus	cytoplasm
P06405	PSAA_TOBAC	plastid; chloroplast; chloroplast thylakoid membrane; multi-pass membrane protein	membrane;vacuole
P06407	PSAB_TOBAC	plastid; chloroplast; chloroplast thylakoid membrane; multi-pass membrane protein	mitochondrion;vacuole
P62094	PSAC_TOBAC	plastid; chloroplast; chloroplast thylakoid membrane; pEndoplasmic reticulumiphEndoplasmic reticulumal membrane protein; stromal side	plastid;cytoplasm
P93395	PSB6_TOBAC	cytoplasm nucleus	cytoplasm
P06415	PSBH_TOBAC	plastid; chloroplast; chloroplast thylakoid membrane; single-pass membrane protein	plastid;mitochondrion
Q9SMB4	PSBS_TOBAC	plastid; chloroplast; chloroplast thylakoid membrane; multi-pass membrane protein	plastid
Q40523	RB11A_TOBAC	cell membrane; lipid-anchor; cytoplasmic side	cytoplasm;mitochondrion
Q40521	RB11B_TOBAC	cell membrane; lipid-anchor; cytoplasmic side	cytoplasm
Q40520	RB11C_TOBAC	cell membrane; lipid-anchor; cytoplasmic side	cytoplasm
Q40522	RB11D_TOBAC	cell membrane; lipid-anchor; cytoplasmic side	cytoplasm
P49730	RIR2_TOBAC	cytoplasm	cytoplasm
Q9ZT29	SC5D_TOBAC	endoplasmic reticulum; endoplasmic reticulum membrane; multi-pass membrane protein,	no_found
Q9XHL7	TCTP_TOBAC	cytoplasm	cytoplasm
O24160	TGA21_TOBAC	nucleus	nucleus;cytoplasm;mitochondrion
P80969	THT10_TOBAC	cytoplasm	cytoplasm;mitochondrion
Q9SMB8	THT11_TOBAC	cytoplasm	cytoplasm
P29449	TRXH1_TOBAC	cytoplasm	cytoplasm
Q07090	TRXH2_TOBAC	cytoplasm	cytoplasm
P12204	YCF3_TOBAC	plastid; chloroplast; chloroplast thylakoid membrane; pEndoplasmic reticulumiphEndoplasmic reticulumal membrane protein	plastid;mitochondrion

## Sheet: Tomato
Accession number	Code in Swiss-Prot database	Uncertain Annotation in Swiss-Prot Database	Predicted subcellular location by PSI
P93236	ABA2_LYCES	plastid; chloroplast	plastid
Q40170	AGL8_LYCES	nucleus	nucleus;cytoplasm
Q42464	AGL9_LYCES	nucleus	nucleus;cytoplasm
P58905	AMT11_LYCES	membrane; multi-pass membrane protein,	membrane;plastid;vacuolar
O04161	AMT12_LYCES	membrane; multi-pass membrane protein,	membrane;plastid;vacuolar
Q9FVN0	AMT13_LYCES	membrane; multi-pass membrane protein,	membrane;plastid;vacuolar
Q9M6A3	ASC1_LYCES	endoplasmic reticulum; endoplasmic reticulum membrane; multi-pass membrane protein	membrane;plastid
Q8W4Y5	ASCL_LYCES	endoplasmic reticulum; endoplasmic reticulum membrane; multi-pass membrane protein	membrane;plastid
P60117	ATP9_LYCES	mitochondrion; mitochondrial membrane; multi-pass membrane protein	mitochondrion;extracellular;plastid
Q2MIB5	ATPA_LYCES	plastid; chloroplast; chloroplast thylakoid membrane; pEndoplasmic reticulumiphEndoplasmic reticulumal membrane protein	plastid;cytoplasm
P30264	CATA1_LYCES	pEndoplasmic reticulumoxisome	cytoplasm;plastid;prexisome
Q9XHH3	CATA2_LYCES	pEndoplasmic reticulumoxisome	pEndoplasmic reticulumoxisome;plastid
Q8S4R4	CRTSO_LYCES	plastid; chloroplast; chloroplast membrane; pEndoplasmic reticulumiphEndoplasmic reticulumal membrane protein,	cytoplasm;plastid
Q38JU2	CRYD_LYCES	plastid; chloroplast mitochondrion	plastid;mitochondrion
Q40143	CYSP3_LYCES	vacuole,	vacuolar;extracellular
Q9SMC4	DAD1_LYCES	membrane; multi-pass membrane protein	membrane;Endoplasmic reticulum;mitochondrion;extracellualr
Q6QNU4	DDB1_LYCES	nucleus	cytoplasm;pEndoplasmic reticulumoxisome
Q9FV54	DEFC_LYCES	plastid; chloroplast	plastid
Q9FUZ0	DEFM_LYCES	mitochondrion	mitochondrion;plastid
Q9ZNU6	DET1_LYCES	nucleus	mitochondrion
P93541	DHE3_LYCES	mitochondrion; mitochondrial matrix	mitochondrion
Q01413	E13B_LYCES	vacuole	extracellualr;vacuolar
Q42883	ECAP_LYCES	endoplasmic reticulum; endoplasmic reticulum membrane; multi-pass membrane protein	extracellualr;membrane;vacuolar
Q84XB3	Endoplasmic reticulumF1_LYCES	nucleus,	plastid
Q41342	ETR1_LYCES	endoplasmic reticulum; endoplasmic reticulum membrane; multi-pass membrane protein	extracellualr;membrane;vacuolar;mitochondrion
O49187	ETR2_LYCES	endoplasmic reticulum; endoplasmic reticulum membrane; multi-pass membrane protein	extracellular;Endoplasmic reticulum;membrane;vacuolar
Q7Y1B6	GAI_LYCES	nucleus	cytoplasm
Q42882	GLGS_LYCES	plastid; chloroplast	plastid
Q9ZR41	GLRX_LYCES	cytoplasm	cytoplasm;mitochondrion;plastid
P93217	GP2_LYCES	secreted protein; extracellular space; apoplast cell wall associated to the cell wall	extracellular;Endoplasmic reticulum
P93218	GP3_LYCES	secreted protein; extracellular space; apoplast cell wall associated to the cell wall	extracellular;Endoplasmic reticulum
O24031	GPX4_LYCES	cytoplasm	cytoplasm
O22493	GSH1_LYCES	plastid; chloroplast	plastid;cytoplasm
O22494	GSHB_LYCES	plastid; chloroplast	plastid
P35057	H4_LYCES	nucleus	cytoplasm
P36181	HSP80_LYCES	cytoplasm	cytoplasm
P20076	IEndoplasmic reticulum1_LYCES	secreted protein	extracellualr;membrane;Endoplasmic reticulum
Q94KR9	IF1C_LYCES	plastid; chloroplast	plastid
O22478	IMA_LYCES	cytoplasm	cytoplasm
Q9FUY6	JOIN_LYCES	nucleus,	nucleus;cytoplasm
Q41330	KN1_LYCES	nucleus,	nucleus;cytoplasm
O22300	LET12_LYCES	nucleus,	nucleus;cytoplasm
O22299	LET6_LYCES	nucleus,	nucleus
Q43497	MDAR_LYCES	cytoplasm,	cytoplasm;plastid;pEndoplasmic reticulumxisome
Q41350	OLP1_LYCES	cell wall	extracellular;plastid
P35511	PAL1_LYCES	cytoplasm,	cytoplasm
P26600	PAL5_LYCES	cytoplasm,	cytoplasm;plastid
P15003	PEndoplasmic reticulum1_LYCES	secreted protein	extracellular;vacuolar
P15004	PEndoplasmic reticulum2_LYCES	secreted protein	extracellular;vacuolar
Q08451	PIP1_LYCES	cell membrane; multi-pass membrane protein	memebrane;extracellular;vacuolar
Q9SEE4	PIRL_LYCES	nucleus	cytoplasm;mitochondrion
P54776	PRS6A_LYCES	cytoplasm nucleus	cytoplasm
O24030	PSA7_LYCES	cytoplasm nucleus	cytoplasm
Q2MI83	PSBE_LYCES	plastid; chloroplast; chloroplast thylakoid membrane; single-pass membrane protein	cytoplasm;membrane;mitochondrion
P54773	PSBS_LYCES	plastid; chloroplast; chloroplast thylakoid membrane; multi-pass membrane protein	plastid;vacuolar
Q40134	RAD51_LYCES	nucleus,	cytoplasm
P38546	RAN1_LYCES	nucleus	cytoplasm
P38547	RAN2_LYCES	nucleus	cytoplasm
P47926	RSI1_LYCES	secreted protein	extracellular
O82088	SELFP_LYCES	cytoplasm	cytoplasm
Q8RVB2	SPY_LYCES	nucleus	cytoplasm
P69318	UBIQ_LYCES	cytoplasm nucleus	no_found
Q84VT7	WUS_LYCES	nucleus	nucleus;cytoplasm
Q40144	XTH1_LYCES	secreted protein; extracellular space; apoplast,	extracellualr;Endoplasmic reticulum

## Sheet: Barley
Accession number	Code in Swiss-Prot database	Uncertain Annotation in Swiss-Prot Database	Predicted subcellular location by PSI
P02902	ACP1_HORVU	Plastid;chloroplast.	plastid
P08817	ACP2_HORVU	Plastid;chloroplast.	plastid
P15543	ACP3_HORVU	Plastid;chloroplast.	plastid
P05336	ADH1_HORVU	Cytoplasm.	cytoplasm;vacuole
P10847	ADH2_HORVU	Cytoplasm.	cytoplasm
P10848	ADH3_HORVU	Cytoplasm.	cytoplasm
Q8H166	ALEU_ARATH	Vacuole.	vacuole;extracellular
P05167	ALEU_HORVU	Vacuole.	vacuole;extracellular;ER
P00693	AMY1_HORVU	Secreted;extracellular space.	vacuole;extracellular
O80931	AS1_ARATH	Nucleus.	nucleus;cytoplasm
P42210	ASPR_HORVU	Vacuole.	vacuole;extracellular;ER
Q64542	AT2B4_RAT	Cell membrane;Multi-pass membrane protein.	membrane;cytoplasm
P00828	ATPB_HORVU	Plastid;chloroplast thylakoid membrane;Peripheral membrane protein.	plastid;mitochondrion;cytoplasm
P69444	ATPE_HORVU	Plastid;chloroplast thylakoid membrane;Peripheral membrane protein.	cytoplasm;mitochondrion
A1E9I7	ATPF_HORVU	Plastid;chloroplast thylakoid membrane;Single-pass membrane protein.	plastid;vacuole
A1E9I5	ATPI_HORVU	Plastid;chloroplast thylakoid membrane;Multi-pass membrane protein.	membrane;vacuole
Q06572	AVP_HORVU	Vacuole membrane;Multi-pass membrane protein.	membrane;vacuole
Q40024	BADH_HORVU	Peroxisome.	peroxisome;plastid
Q96468	BAS1_HORVU	Plastid;chloroplast.	plastid;cytoplasm
Q8GUC3	BBR_HORVU	Nucleus.	nucleus;cytoplasm
P0DH88	BBRA_ORYSJ	Nucleus.	nucleus;cytoplasm
P0DH89	BBRB_ORYSJ	Nucleus.	nucleus;cytoplasm
Q7XH85	BBRC_ORYSJ	Nucleus.	nucleus;cytoplasm
Q5VSA8	BBRD_ORYSJ	Nucleus.	nucleus;cytoplasm
P40880	CAHC_HORVU	Plastid;chloroplast stroma.	plastid;mitochondrion
Q6YV23	CARA_ORYSJ	Plastid;chloroplast.	plastid
Q9XFX3	CARDA_CYNCA	Microsome membrane. Protein storage vacuole. Secreted;cell wall. Secreted;extracellular space;extracellular matrix.	extracellular;vacuole
P55307	CATA1_HORVU	Peroxisome. Glyoxysome.	peroxisome;plastid
P55308	CATA2_HORVU	Peroxisome. Glyoxysome.	peroxisome;cytoplasm
Q36718	CB120_HORVU	Plastid;chloroplast thylakoid membrane;Single-pass membrane protein.	plastid;mitochondrion;cytoplasm
Q9SDM1	CB121_HORVU	Plastid;chloroplast thylakoid membrane;Multi-pass membrane protein.	plastid;mitochondrion
P08963	CB22_HORVU	Plastid;chloroplast thylakoid membrane;Multi-pass membrane protein.	plastid
P27523	CB23_HORVU	Plastid;chloroplast thylakoid membrane;Multi-pass membrane protein.	plastid
P07519	CBP1_HORVU	Secreted.	extracellular;vacuole
P08818	CBP2_HORVU	Secreted.	extracellular;ER;mitochondrion
P21529	CBP3_HORVU	Secreted.	extracellular;vacuole;ER
A1E9N9	CCSA_HORVU	Plastid;chloroplast thylakoid membrane;Multi-pass membrane protein.	plastid;membrane
O50055	COL1_ARATH	Nucleus.	nucleus
Q9LUA9	COL10_ARATH	Nucleus.	nucleus;cytoplasm
O23379	COL11_ARATH	Nucleus.	nucleus;cytoplasm
Q9LJ44	COL12_ARATH	Nucleus.	nucleus;cytoplasm
O82256	COL13_ARATH	Nucleus.	nucleus;cytoplasm
O22800	COL14_ARATH	Nucleus.	nucleus;cytoplasm
Q9C7E8	COL15_ARATH	Nucleus.	nucleus;cytoplasm
Q96502	COL2_ARATH	Nucleus.	nucleus
Q9FHH8	COL5_ARATH	Nucleus.	plastid
Q9C9A9	COL7_ARATH	Nucleus.	cytoplasm
Q9M9B3	COL8_ARATH	Nucleus.	cytoplasm
Q9SSE5	COL9_ARATH	Nucleus.	nucleus
Q39057	CONS_ARATH	Nucleus.	nucleus
Q42841	COX5C_HORVU	Mitochondrion inner membrane.	mitochondrion;plastid
Q5EFU4	CRD1_HORVU	Plastid;chloroplast membrane;Peripheral membrane protein.	plastid
